# Supplementary material for: Sex chromosome gene expression associated with vocal learning following hormonal manipulation in female zebra finches
Source: eLife. 2025 Jun 30;12:RP89425. doi: 10.7554/eLife.89425 (PMC12208666; doi:10.7554/eLife.89425)
Supplement: Supplementary file 1. [file elife-89425-supp1.csv]

	gene_id	me_assigned
1	A1CF	NA
2	A2M	NA
3	A4GNT	J
4	AAAS	D
5	AACS	A
6	AADAC	NA
7	AADAT	A
8	AAGAB	C
9	AAK1	A
10	AAMDC	B
11	AAMP	A
12	AANAT	NA
13	AAR2	A
14	AARS1	A
15	AARS2	NA
16	AASDH	A
17	AASDHPPT	D
18	AASS	NA
19	AATF	A
20	AATK	B
21	ABAT	A
22	ABCA1	A
23	ABCA12	NA
24	ABCA13	F
25	ABCA2	D
26	ABCA3	A
27	ABCA4	A
28	ABCA5	B
29	ABCA7	B
30	ABCB1	NA
31	ABCB10	D
32	ABCB11	F
33	ABCB5	NA
34	ABCB6	D
35	ABCB7	A
36	ABCB8	D
37	ABCB9	A
38	ABCC10	A
39	ABCC2	A
40	ABCC3	C
41	ABCC4	C
42	ABCC5	D
43	ABCC8	C
44	ABCC9	C
45	ABCD2	NA
46	ABCD3	B
47	ABCD4	A
48	ABCE1	NA
49	ABCF1	B
50	ABCF2	I
51	ABCG1	A
52	ABCG2	A
53	ABCG4	D
54	ABCG5	A
55	ABCG8	A
56	ABHD10	B
57	ABHD11	B
58	ABHD12	B
59	ABHD12B	A
60	ABHD13	D
61	ABHD14A	NA
62	ABHD14B	NA
63	ABHD15	NA
64	ABHD17A	D
65	ABHD17B	E
66	ABHD17C	A
67	ABHD18	D
68	ABHD2	A
69	ABHD5	B
70	ABHD6	B
71	ABHD8	D
72	ABI1	B
73	ABI2	B
74	ABI3	NA
75	ABI3BP	I
76	ABITRAM	A
77	ABL1	NA
78	ABL2	C
79	ABLIM1	A
80	ABLIM2	B
81	ABLIM3	D
82	ABR	A
83	ABRA	NA
84	ABRACL	A
85	ABRAXAS1	A
86	ABRAXAS2	A
87	ABT1	B
88	ABTB1	B
89	ABTB2	A
90	ACAA1	NA
91	ACAA2	E
92	ACACA	A
93	ACACB	NA
94	ACAD10	NA
95	ACAD11	L
96	ACAD8	NA
97	ACAD9	NA
98	ACADL	NA
99	ACADM	A
100	ACADS	NA
101	ACADSB	NA
102	ACAN	NA
103	ACAP2	C
104	ACAP3	B
105	ACAT1	E
106	ACAT2	D
107	ACBD3	A
108	ACBD4	D
109	ACBD5	A
110	ACBD6	NA
111	ACBD7	B
112	ACCS	A
113	ACE	NA
114	ACE2	C
115	ACER1	NA
116	ACER2	E
117	ACER3	NA
118	ACKR2	NA
119	ACKR3	G
120	ACKR4	A
121	ACLY	A
122	ACMSD	A
123	ACO1	E
124	ACO2	D
125	ACOD1	A
126	ACOT11	G
127	ACOT12	E
128	ACOT13	NA
129	ACOT7	A
130	ACOT8	NA
131	ACOT9	D
132	ACOX1	A
133	ACOX2	NA
134	ACOX3	A
135	ACP1	B
136	ACP2	A
137	ACP5	NA
138	ACP6	A
139	ACRBP	E
140	ACSBG1	NA
141	ACSBG2	A
142	ACSF2	G
143	ACSF3	NA
144	ACSL1	G
145	ACSL3	D
146	ACSL4	B
147	ACSL5	NA
148	ACSL6	B
149	ACSS1	A
150	ACSS2	B
151	ACSS3	NA
152	ACTA1	NA
153	ACTA2	NA
154	ACTB	D
155	ACTC1	NA
156	ACTG1	D
157	ACTG2	NA
158	ACTL10	A
159	ACTL6A	A
160	ACTL6B	NA
161	ACTN1	B
162	ACTN2	NA
163	ACTR10	NA
164	ACTR1A	A
165	ACTR2	B
166	ACTR3	A
167	ACTR3B	A
168	ACTR5	A
169	ACTR6	B
170	ACTR8	B
171	ACVR1	B
172	ACVR1B	D
173	ACVR1C	NA
174	ACVR2A	A
175	ACVR2B	C
176	ACVRL1	D
177	ACYP1	A
178	ACYP2	A
179	ADA	NA
180	ADA2	A
181	ADAD1	NA
182	ADAL	NA
183	ADAM10	A
184	ADAM12	NA
185	ADAM15	D
186	ADAM17	A
187	ADAM19	C
188	ADAM22	A
189	ADAM23	F
190	ADAM28	NA
191	ADAM8	A
192	ADAM9	B
193	ADAMTS1	I
194	ADAMTS10	NA
195	ADAMTS12	A
196	ADAMTS13	NA
197	ADAMTS14	C
198	ADAMTS15	B
199	ADAMTS17	C
200	ADAMTS18	C
201	ADAMTS19	NA
202	ADAMTS2	C
203	ADAMTS20	C
204	ADAMTS3	F
205	ADAMTS5	A
206	ADAMTS6	A
207	ADAMTS7	C
208	ADAMTS8	B
209	ADAMTS9	C
210	ADAMTSL1	C
211	ADAMTSL2	A
212	ADAMTSL3	C
213	ADAMTSL5	NA
214	ADAP1	A
215	ADAP2	C
216	ADAR	A
217	ADARB1	F
218	ADARB2	F
219	ADAT1	A
220	ADAT2	A
221	ADCK1	A
222	ADCK2	A
223	ADCY1	C
224	ADCY2	A
225	ADCY5	A
226	ADCY6	D
227	ADCY7	A
228	ADCY8	B
229	ADCY9	A
230	ADCYAP1	C
231	ADCYAP1R1	A
232	ADD1	NA
233	ADD2	D
234	ADD3	F
235	ADGB	A
236	ADGRA1	D
237	ADGRA2	NA
238	ADGRA3	A
239	ADGRB1	NA
240	ADGRB2	D
241	ADGRB3	B
242	ADGRD1	NA
243	ADGRD2	NA
244	ADGRF4	NA
245	ADGRF5	A
246	ADGRG1	NA
247	ADGRG2	G
248	ADGRG3	L
249	ADGRG6	A
250	ADGRL2	A
251	ADGRL3	B
252	ADGRL4	A
253	ADGRV1	B
254	ADHFE1	A
255	ADI1	A
256	ADIG	NA
257	ADIPOQ	NA
258	ADIPOR1	D
259	ADIPOR2	I
260	ADK	A
261	ADM	NA
262	ADM2	NA
263	ADNP	A
264	ADNP2	A
265	ADO	D
266	ADORA2A	A
267	ADORA2B	B
268	ADORA3	A
269	ADPGK	A
270	ADPRH	I
271	ADPRHL1	A
272	ADPRM	NA
273	ADPRS	NA
274	ADRA1A	C
275	ADRA1B	NA
276	ADRA1D	F
277	ADRA2A	F
278	ADRA2C	A
279	ADRB1	A
280	ADRB2	D
281	ADRB3	NA
282	ADRM1	NA
283	ADSL	A
284	ADSS1	G
285	ADSS2	C
286	ADTRP	B
287	AEBP1	NA
288	AEBP2	B
289	AEN	A
290	AFAP1	NA
291	AFAP1L1	I
292	AFAP1L2	C
293	AFDN	C
294	AFF1	A
295	AFF2	A
296	AFF3	A
297	AFF4	A
298	AFG1L	A
299	AFG3L2	B
300	AFMID	A
301	AFTPH	A
302	AGA	A
303	AGAP1	A
304	AGAP2	A
305	AGAP3	H
306	AGBL1	B
307	AGBL2	C
308	AGBL5	D
309	AGFG1	A
310	AGGF1	E
311	AGK	D
312	AGL	NA
313	AGMAT	NA
314	AGMO	A
315	AGO2	NA
316	AGO3	C
317	AGPAT2	B
318	AGPAT3	A
319	AGPAT4	B
320	AGPAT5	B
321	AGPS	B
322	AGR2	NA
323	AGR3	C
324	AGRN	A
325	AGRP	E
326	AGT	B
327	AGTPBP1	E
328	AGTR1	NA
329	AGTR2	NA
330	AGTRAP	F
331	AGXT	NA
332	AHCTF1	D
333	AHCY	A
334	AHCYL1	D
335	AHCYL2	A
336	AHDC1	D
337	AHI1	A
338	AHNAK	NA
339	AHNAK2	F
340	AHR	A
341	AHRR	NA
342	AHSA1	NA
343	AHSA2P	NA
344	AHSG	I
345	AICDA	F
346	AIDA	B
347	AIF1L	B
348	AIFM1	D
349	AIFM2	NA
350	AIFM3	F
351	AIG1	A
352	AIMP1	H
353	AIMP2	A
354	AIP	D
355	AJAP1	F
356	AK1	D
357	AK2	NA
358	AK3	E
359	AK4	B
360	AK5	A
361	AK6	E
362	AK7	C
363	AK8	B
364	AK9	A
365	AKAIN1	C
366	AKAP1	B
367	AKAP10	B
368	AKAP11	A
369	AKAP12	F
370	AKAP13	A
371	AKAP14	E
372	AKAP17A	A
373	AKAP5	C
374	AKAP6	F
375	AKAP7	C
376	AKAP8L	NA
377	AKAP9	A
378	AKIP1	K
379	AKIRIN2	D
380	AKNA	NA
381	AKNAD1	NA
382	AKR1A1	B
383	AKR1D1	B
384	AKR7A2	E
385	AKT1	B
386	AKT3	A
387	AKTIP	A
388	ALAD	B
389	ALAS1	D
390	ALB	NA
391	ALCAM	A
392	ALDH18A1	C
393	ALDH1A1	NA
394	ALDH1A2	F
395	ALDH1A3	NA
396	ALDH1L2	A
397	ALDH2	C
398	ALDH3A2	NA
399	ALDH4A1	B
400	ALDH5A1	B
401	ALDH6A1	B
402	ALDH7A1	NA
403	ALDH8A1	A
404	ALDH9A1	C
405	ALDOB	A
406	ALDOC	A
407	ALG1	NA
408	ALG11	A
409	ALG12	B
410	ALG14	E
411	ALG2	NA
412	ALG3	D
413	ALG5	B
414	ALG6	C
415	ALG8	B
416	ALG9	A
417	ALK	NA
418	ALKAL1	A
419	ALKAL2	A
420	ALKBH1	A
421	ALKBH2	NA
422	ALKBH3	L
423	ALKBH4	A
424	ALKBH5	A
425	ALKBH7	D
426	ALKBH8	A
427	ALMS1	A
428	ALOX5	C
429	ALOX5AP	C
430	ALPK1	F
431	ALPK3	NA
432	ALPL	NA
433	ALS2	F
434	ALS2CL	NA
435	ALX1	NA
436	ALX3	NA
437	ALX4	NA
438	ALYREF	D
439	AMACR	E
440	AMBP	A
441	AMBRA1	A
442	AMD1	B
443	AMDHD1	NA
444	AMDHD2	A
445	AMER1	A
446	AMER2	A
447	AMER3	C
448	AMFR	A
449	AMH	A
450	AMHR2	A
451	AMIGO1	D
452	AMIGO2	A
453	AMIGO3	A
454	AMMECR1	F
455	AMMECR1L	NA
456	AMN	NA
457	AMN1	E
458	AMOT	B
459	AMOTL1	B
460	AMOTL2	NA
461	AMPD1	NA
462	AMPD2	B
463	AMPD3	F
464	AMPH	B
465	AMT	A
466	AMZ1	C
467	ANAPC1	A
468	ANAPC10	A
469	ANAPC11	D
470	ANAPC13	A
471	ANAPC15	B
472	ANAPC16	E
473	ANAPC2	A
474	ANAPC4	D
475	ANAPC5	B
476	ANAPC7	D
477	ANGEL1	A
478	ANGEL2	B
479	ANGPT1	C
480	ANGPT2	F
481	ANGPT4	NA
482	ANGPTL1	NA
483	ANGPTL2	NA
484	ANGPTL3	A
485	ANGPTL4	C
486	ANGPTL5	A
487	ANGPTL7	C
488	ANHX	B
489	ANK1	B
490	ANK2	C
491	ANK3	A
492	ANKDD1A	A
493	ANKDD1B	E
494	ANKEF1	A
495	ANKFN1	A
496	ANKFY1	B
497	ANKH	A
498	ANKHD1	H
499	ANKIB1	A
500	ANKK1	A
501	ANKLE2	C
502	ANKMY2	B
503	ANKRA2	E
504	ANKRD1	NA
505	ANKRD10	A
506	ANKRD11	B
507	ANKRD12	NA
508	ANKRD13A	A
509	ANKRD13B	A
510	ANKRD13C	D
511	ANKRD13D	D
512	ANKRD16	J
513	ANKRD17	A
514	ANKRD2	NA
515	ANKRD22	NA
516	ANKRD24	B
517	ANKRD26	A
518	ANKRD27	F
519	ANKRD28	A
520	ANKRD29	C
521	ANKRD31	E
522	ANKRD33	NA
523	ANKRD33B	B
524	ANKRD34A	D
525	ANKRD34B	E
526	ANKRD34C	D
527	ANKRD35	B
528	ANKRD37	A
529	ANKRD39	NA
530	ANKRD40	A
531	ANKRD42	NA
532	ANKRD44	B
533	ANKRD46	B
534	ANKRD49	B
535	ANKRD50	A
536	ANKRD52	D
537	ANKRD54	B
538	ANKRD55	E
539	ANKRD6	B
540	ANKRD66	C
541	ANKRD9	B
542	ANKS1A	A
543	ANKS1B	B
544	ANKS3	D
545	ANKS4B	F
546	ANKS6	NA
547	ANKZF1	D
548	ANLN	I
549	ANO1	C
550	ANO10	B
551	ANO3	A
552	ANO4	A
553	ANO5	A
554	ANO6	E
555	ANO8	D
556	ANO9	NA
557	ANOS1	C
558	ANP32A	A
559	ANP32E	B
560	ANPEP	NA
561	ANTKMT	NA
562	ANTXR1	NA
563	ANTXR2	B
564	ANTXRL	C
565	ANXA1	NA
566	ANXA10	F
567	ANXA11	A
568	ANXA13	NA
569	ANXA2	C
570	ANXA4	A
571	ANXA5	NA
572	ANXA6	D
573	ANXA7	A
574	AOAH	NA
575	AOC1	D
576	AOPEP	E
577	AOX1	NA
578	AP1AR	B
579	AP1B1	D
580	AP1G1	B
581	AP1M1	B
582	AP1M2	A
583	AP1S1	NA
584	AP1S2	I
585	AP1S3	C
586	AP2A2	A
587	AP2B1	A
588	AP2S1	A
589	AP3B1	E
590	AP3B2	B
591	AP3D1	A
592	AP3M1	NA
593	AP3M2	A
594	AP3S1	A
595	AP3S2	D
596	AP4B1	NA
597	AP4E1	A
598	AP4S1	NA
599	AP5M1	NA
600	AP5S1	A
601	AP5Z1	B
602	APAF1	A
603	APBA1	B
604	APBA2	A
605	APBA3	NA
606	APBB1	B
607	APBB1IP	A
608	APBB2	B
609	APBB3	A
610	APC	D
611	APC2	B
612	APCDD1	C
613	APCDD1L	NA
614	APELA	F
615	APH1A	D
616	API5	B
617	APIP	A
618	APLF	H
619	APLN	NA
620	APLNR	NA
621	APLP2	A
622	APMAP	B
623	APOA1	C
624	APOA4	NA
625	APOB	C
626	APOBEC2	L
627	APOC3	NA
628	APOD	A
629	APOF	C
630	APOH	I
631	APOLD1	A
632	APOO	B
633	APOOL	A
634	APP	A
635	APPBP2	B
636	APPL1	D
637	APPL2	C
638	APRT	A
639	APTX	E
640	AQP1	B
641	AQP10	NA
642	AQP11	A
643	AQP2	NA
644	AQP3	A
645	AQP4	NA
646	AQP5	NA
647	AQP8	NA
648	AQP9	F
649	AQR	A
650	AR	G
651	ARAP1	NA
652	ARAP2	NA
653	ARAP3	D
654	ARC	NA
655	ARCN1	B
656	AREG	A
657	AREL1	A
658	ARF1	B
659	ARF3	D
660	ARF4	A
661	ARF6	D
662	ARFGAP1	B
663	ARFGAP2	B
664	ARFGAP3	A
665	ARFGEF1	F
666	ARFGEF2	A
667	ARFGEF3	F
668	ARFIP1	A
669	ARFIP2	D
670	ARFRP1	B
671	ARG2	C
672	ARGLU1	A
673	ARHGAP1	NA
674	ARHGAP10	A
675	ARHGAP12	A
676	ARHGAP15	B
677	ARHGAP17	NA
678	ARHGAP18	B
679	ARHGAP19	B
680	ARHGAP20	A
681	ARHGAP21	A
682	ARHGAP22	F
683	ARHGAP23	B
684	ARHGAP24	G
685	ARHGAP25	C
686	ARHGAP26	D
687	ARHGAP27	B
688	ARHGAP28	NA
689	ARHGAP29	A
690	ARHGAP30	NA
691	ARHGAP31	A
692	ARHGAP32	A
693	ARHGAP35	D
694	ARHGAP36	B
695	ARHGAP39	NA
696	ARHGAP40	A
697	ARHGAP42	A
698	ARHGAP44	B
699	ARHGAP45	NA
700	ARHGAP5	B
701	ARHGAP6	A
702	ARHGDIA	NA
703	ARHGDIB	B
704	ARHGDIG	C
705	ARHGEF10	A
706	ARHGEF10L	B
707	ARHGEF11	B
708	ARHGEF12	NA
709	ARHGEF16	NA
710	ARHGEF17	D
711	ARHGEF18	B
712	ARHGEF2	D
713	ARHGEF26	C
714	ARHGEF28	E
715	ARHGEF3	F
716	ARHGEF33	NA
717	ARHGEF37	NA
718	ARHGEF38	A
719	ARHGEF39	E
720	ARHGEF4	B
721	ARHGEF5	A
722	ARHGEF6	B
723	ARHGEF7	B
724	ARHGEF9	A
725	ARID1A	B
726	ARID1B	A
727	ARID2	A
728	ARID3A	A
729	ARID3B	A
730	ARID3C	NA
731	ARID4A	A
732	ARID4B	A
733	ARID5A	A
734	ARID5B	NA
735	ARIH1	D
736	ARIH2	B
737	ARL1	C
738	ARL11	F
739	ARL13A	NA
740	ARL13B	A
741	ARL14	C
742	ARL14EP	A
743	ARL14EPL	A
744	ARL15	E
745	ARL16	B
746	ARL2BP	A
747	ARL3	D
748	ARL4A	A
749	ARL4C	C
750	ARL5A	B
751	ARL5B	B
752	ARL6	I
753	ARL6IP1	F
754	ARL6IP4	B
755	ARL6IP5	A
756	ARL8A	D
757	ARL8B	A
758	ARL9	NA
759	ARMC1	B
760	ARMC10	K
761	ARMC2	NA
762	ARMC3	A
763	ARMC4	C
764	ARMC6	A
765	ARMC7	NA
766	ARMC8	A
767	ARMC9	NA
768	ARMH3	B
769	ARMH4	F
770	ARMT1	B
771	ARNT	A
772	ARNT2	A
773	ARNTL	B
774	ARNTL2	NA
775	ARPC1A	A
776	ARPC1B	C
777	ARPC2	A
778	ARPC3	D
779	ARPC4	H
780	ARPC5	B
781	ARPC5L	A
782	ARPP19	A
783	ARPP21	B
784	ARR3	NA
785	ARRB1	D
786	ARRDC1	A
787	ARRDC2	B
788	ARRDC3	E
789	ARRDC4	A
790	ARSA	B
791	ARSB	E
792	ARSG	C
793	ARSI	F
794	ARSJ	NA
795	ARSK	E
796	ARTN	NA
797	ARV1	B
798	ARVCF	A
799	ARX	A
800	AS3MT	NA
801	ASAH1	A
802	ASAP1	A
803	ASAP2	A
804	ASAP3	C
805	ASB1	B
806	ASB10	G
807	ASB11	NA
808	ASB12	NA
809	ASB13	NA
810	ASB14	NA
811	ASB15	G
812	ASB16	NA
813	ASB2	F
814	ASB3	NA
815	ASB4	NA
816	ASB5	A
817	ASB6	NA
818	ASB7	D
819	ASB8	D
820	ASCC1	E
821	ASCC2	B
822	ASCC3	A
823	ASCL1	C
824	ASCL2	NA
825	ASCL3	NA
826	ASCL4	NA
827	ASDURF	E
828	ASF1A	NA
829	ASH1L	A
830	ASH2L	D
831	ASIC1	D
832	ASIC3	A
833	ASIC4	A
834	ASIC5	NA
835	ASIP	J
836	ASMT	C
837	ASMTL	A
838	ASNS	D
839	ASPA	NA
840	ASPDH	NA
841	ASPG	B
842	ASPH	C
843	ASPHD2	NA
844	ASPM	NA
845	ASPN	NA
846	ASPSCR1	A
847	ASRGL1	B
848	ASS1	A
849	ASTE1	A
850	ASTN1	A
851	ASTN2	B
852	ASXL1	B
853	ASXL2	NA
854	ASXL3	C
855	ASZ1	K
856	ATAD1	A
857	ATAD2	A
858	ATAD2B	A
859	ATAD3A	D
860	ATAD5	A
861	ATAT1	D
862	ATCAY	A
863	ATE1	F
864	ATF1	B
865	ATF2	B
866	ATF3	F
867	ATF4	D
868	ATF6	D
869	ATF7IP	A
870	ATG10	F
871	ATG101	D
872	ATG12	E
873	ATG13	D
874	ATG14	C
875	ATG16L1	NA
876	ATG2B	A
877	ATG3	G
878	ATG4A	B
879	ATG4B	NA
880	ATG4C	B
881	ATG4D	D
882	ATG5	B
883	ATG7	B
884	ATG9A	F
885	ATG9B	NA
886	ATIC	NA
887	ATL1	A
888	ATL2	A
889	ATM	D
890	ATMIN	B
891	ATN1	B
892	ATOH1	NA
893	ATOH7	NA
894	ATOH8	NA
895	ATOX1	H
896	ATP10A	C
897	ATP10B	NA
898	ATP10D	A
899	ATP11A	A
900	ATP11B	G
901	ATP11C	A
902	ATP12A	B
903	ATP13A1	B
904	ATP13A2	NA
905	ATP13A3	D
906	ATP13A4	B
907	ATP1A1	B
908	ATP1B1	B
909	ATP1B3	A
910	ATP1B4	NA
911	ATP23	NA
912	ATP2A1	C
913	ATP2A2	A
914	ATP2A3	B
915	ATP2B1	F
916	ATP2B2	A
917	ATP2B4	A
918	ATP2C1	A
919	ATP2C2	NA
920	ATP4A	D
921	ATP4B	E
922	ATP5F1A	E
923	ATP5F1B	D
924	ATP5F1C	D
925	ATP5F1D	D
926	ATP5F1E	H
927	ATP5IF1	D
928	ATP5MC1	D
929	ATP5MC3	B
930	ATP5MD	H
931	ATP5ME	E
932	ATP5MF	H
933	ATP5MG	H
934	ATP5MPL	H
935	ATP5PB	D
936	ATP5PD	B
937	ATP5PF	H
938	ATP5PO	B
939	ATP6AP1	NA
940	ATP6AP1L	E
941	ATP6AP2	A
942	ATP6V0A1	B
943	ATP6V0A2	B
944	ATP6V0A4	NA
945	ATP6V0B	A
946	ATP6V0C	A
947	ATP6V0D1	A
948	ATP6V0D2	NA
949	ATP6V0E1	I
950	ATP6V1A	A
951	ATP6V1B1	NA
952	ATP6V1B2	A
953	ATP6V1C1	A
954	ATP6V1C2	NA
955	ATP6V1D	A
956	ATP6V1E1	A
957	ATP6V1F	D
958	ATP6V1G1	A
959	ATP6V1G3	NA
960	ATP6V1H	B
961	ATP7A	A
962	ATP7B	A
963	ATP8A1	B
964	ATP8A2	F
965	ATP8B2	D
966	ATP8B3	NA
967	ATP9A	NA
968	ATP9B	D
969	ATPAF1	NA
970	ATPAF2	A
971	ATPSCKMT	A
972	ATR	A
973	ATRAID	D
974	ATRIP	A
975	ATRN	NA
976	ATRNL1	B
977	ATRX	A
978	ATXN1	A
979	ATXN10	NA
980	ATXN1L	B
981	ATXN2	B
982	ATXN3	D
983	ATXN7	A
984	ATXN7L1	A
985	ATXN7L2	NA
986	ATXN7L3	A
987	AUH	B
988	AUP1	D
989	AURKA	NA
990	AURKAIP1	NA
991	AUTS2	A
992	AVEN	A
993	AVL9	B
994	AVPI1	A
995	AVPR1A	NA
996	AVPR1B	NA
997	AXIN1	C
998	AXIN2	NA
999	AZI2	B
1000	AZIN1	G
1001	AZIN2	B
1002	B2M	C
1003	B3GALNT1	B
1004	B3GALNT2	A
1005	B3GALT1	C
1006	B3GALT2	B
1007	B3GALT5	A
1008	B3GALT6	NA
1009	B3GAT1	NA
1010	B3GAT2	NA
1011	B3GLCT	A
1012	B3GNT2	B
1013	B3GNT4	NA
1014	B3GNT5	A
1015	B3GNT7	C
1016	B3GNT9	C
1017	B3GNTL1	A
1018	B4GALNT3	A
1019	B4GALNT4	D
1020	B4GALT1	C
1021	B4GALT2	D
1022	B4GALT3	D
1023	B4GALT4	A
1024	B4GALT5	C
1025	B4GALT6	A
1026	B4GALT7	A
1027	B4GAT1	D
1028	B9D1	NA
1029	BAALC	B
1030	BABAM1	D
1031	BABAM2	B
1032	BACE1	D
1033	BACE2	B
1034	BACH1	A
1035	BACH2	C
1036	BAG1	NA
1037	BAG2	C
1038	BAG3	C
1039	BAG4	B
1040	BAG5	F
1041	BAHCC1	B
1042	BAHD1	C
1043	BAIAP2	B
1044	BAIAP2L1	NA
1045	BAIAP2L2	NA
1046	BAK1	NA
1047	BAMBI	A
1048	BANK1	B
1049	BANP	NA
1050	BAP1	B
1051	BARD1	B
1052	BARHL1	NA
1053	BARHL2	NA
1054	BARX1	G
1055	BARX2	B
1056	BASP1	F
1057	BATF	A
1058	BATF3	C
1059	BAZ1A	A
1060	BAZ1B	A
1061	BAZ2A	B
1062	BAZ2B	A
1063	BBIP1	A
1064	BBOX1	NA
1065	BBS10	A
1066	BBS12	E
1067	BBS2	A
1068	BBS4	B
1069	BBS5	G
1070	BBS7	A
1071	BBS9	A
1072	BBX	B
1073	BCAN	NA
1074	BCAP29	G
1075	BCAR1	H
1076	BCAR3	NA
1077	BCAS1	I
1078	BCAS2	NA
1079	BCAS3	B
1080	BCAT1	C
1081	BCCIP	A
1082	BCDIN3D	D
1083	BCHE	A
1084	BCKDHB	NA
1085	BCKDK	NA
1086	BCL10	B
1087	BCL11A	A
1088	BCL11B	A
1089	BCL2	A
1090	BCL2A1	C
1091	BCL2L1	D
1092	BCL2L10	B
1093	BCL2L11	A
1094	BCL2L13	NA
1095	BCL2L14	NA
1096	BCL6	NA
1097	BCL7A	D
1098	BCL7B	D
1099	BCL9	C
1100	BCL9L	NA
1101	BCLAF1	A
1102	BCLAF3	A
1103	BCO1	C
1104	BCO2	NA
1105	BCOR	NA
1106	BCORL1	D
1107	BCR	A
1108	BDH1	B
1109	BDH2	NA
1110	BDKRB1	A
1111	BDKRB2	NA
1112	BDNF	B
1113	BDP1	E
1114	BEAN1	A
1115	BECN1	A
1116	BEGAIN	A
1117	BEND2	A
1118	BEND3	A
1119	BEND4	C
1120	BEND5	NA
1121	BEND6	B
1122	BEND7	B
1123	BEST3	B
1124	BET1	NA
1125	BET1L	D
1126	BFAR	A
1127	BFSP1	A
1128	BFSP2	NA
1129	BGLAP	NA
1130	BHLHA15	G
1131	BHLHA9	NA
1132	BHLHE22	B
1133	BHLHE23	A
1134	BHLHE40	A
1135	BHLHE41	A
1136	BICC1	NA
1137	BICD1	A
1138	BICD2	A
1139	BICDL1	NA
1140	BICRAL	A
1141	BID	A
1142	BIN1	A
1143	BIN2	C
1144	BIN3	B
1145	BIRC2	B
1146	BIRC5	NA
1147	BIRC6	A
1148	BIRC7	F
1149	BIVM	NA
1150	BLCAP	D
1151	BLK	F
1152	BLM	A
1153	BLMH	A
1154	BLNK	NA
1155	BLOC1S2	B
1156	BLOC1S3	NA
1157	BLOC1S4	B
1158	BLOC1S5	B
1159	BLOC1S6	B
1160	BLVRA	NA
1161	BLZF1	B
1162	BMERB1	A
1163	BMF	NA
1164	BMI1	A
1165	BMP1	NA
1166	BMP10	NA
1167	BMP15	B
1168	BMP2	G
1169	BMP2K	NA
1170	BMP3	NA
1171	BMP4	NA
1172	BMP5	NA
1173	BMP6	NA
1174	BMP7	NA
1175	BMPER	I
1176	BMPR1A	B
1177	BMPR1B	NA
1178	BMPR2	C
1179	BMS1	NA
1180	BMT2	A
1181	BNC1	NA
1182	BNC2	NA
1183	BNIP1	A
1184	BNIP2	NA
1185	BNIP3	NA
1186	BNIP3L	B
1187	BOC	A
1188	BOD1	A
1189	BOD1L1	A
1190	BOK	B
1191	BOLA1	E
1192	BOLA3	NA
1193	BOLL	NA
1194	BOP1	D
1195	BORA	A
1196	BORCS5	B
1197	BORCS6	B
1198	BORCS7	NA
1199	BORCS8	B
1200	BPGM	B
1201	BPHL	NA
1202	BPIFB2	NA
1203	BPIFC	NA
1204	BPNT1	A
1205	BPNT2	A
1206	BPTF	A
1207	BRAF	A
1208	BRAP	D
1209	BRAT1	A
1210	BRCA1	G
1211	BRCA2	A
1212	BRCC3	NA
1213	BRD1	A
1214	BRD3	A
1215	BRD3OS	B
1216	BRD7	A
1217	BRD8	D
1218	BRD9	A
1219	BRDT	F
1220	BRF1	NA
1221	BRF2	NA
1222	BRI3	D
1223	BRI3BP	NA
1224	BRICD5	NA
1225	BRINP1	C
1226	BRINP2	A
1227	BRIP1	A
1228	BRIX1	E
1229	BRK1	NA
1230	BRMS1L	B
1231	BROX	B
1232	BRPF1	D
1233	BRPF3	B
1234	BRS3	B
1235	BRSK2	D
1236	BRWD1	C
1237	BRWD3	NA
1238	BSCL2	B
1239	BSDC1	B
1240	BSG	D
1241	BSN	D
1242	BSND	NA
1243	BSPRY	NA
1244	BST1	A
1245	BSX	NA
1246	BTAF1	A
1247	BTBD1	B
1248	BTBD10	A
1249	BTBD11	F
1250	BTBD17	A
1251	BTBD18	F
1252	BTBD19	C
1253	BTBD2	D
1254	BTBD3	B
1255	BTBD6	A
1256	BTBD7	A
1257	BTBD8	F
1258	BTBD9	A
1259	BTC	F
1260	BTD	C
1261	BTF3	E
1262	BTF3L4	B
1263	BTG1	A
1264	BTG4	C
1265	BTK	E
1266	BTRC	A
1267	BUB1	NA
1268	BUB1B	A
1269	BUB3	B
1270	BUD13	A
1271	BUD23	D
1272	BUD31	H
1273	BVES	A
1274	BYSL	D
1275	BZW1	B
1276	BZW2	A
1277	C10H15orf40	A
1278	C10H15orf48	A
1279	C10H15orf61	A
1280	C11H16orf70	B
1281	C11H16orf87	B
1282	C12H3orf14	B
1283	C12H3orf18	A
1284	C13H5orf15	B
1285	C13H5orf24	B
1286	C13H5orf47	C
1287	C14H16orf71	NA
1288	C14H16orf72	NA
1289	C14H16orf91	NA
1290	C14H7orf26	D
1291	C14H7orf50	NA
1292	C15H12orf43	A
1293	C15H12orf49	NA
1294	C15H12orf65	NA
1295	C15H22orf15	C
1296	C15H22orf39	NA
1297	C17H9orf116	NA
1298	C17H9orf16	NA
1299	C17H9orf78	B
1300	C18H17orf58	B
1301	C18H17orf67	B
1302	C18H17orf75	A
1303	C18H17orf80	B
1304	C1AH12orf29	A
1305	C1AH12orf4	A
1306	C1AH12orf40	NA
1307	C1AH12orf45	C
1308	C1AH12orf50	NA
1309	C1AH12orf66	B
1310	C1AH12orf73	B
1311	C1AH12orf75	C
1312	C1AH22orf23	A
1313	C1D	NA
1314	C1GALT1	A
1315	C1GALT1C1	NA
1316	C1H11orf54	NA
1317	C1H11orf87	NA
1318	C1H11orf97	NA
1319	C1H12orf57	NA
1320	C1H13orf42	NA
1321	C1H21orf91	C
1322	C1H2orf49	A
1323	C1H3orf38	B
1324	C1H3orf52	C
1325	C1H3orf85	F
1326	C1HXorf21	A
1327	C1QB	C
1328	C1QC	C
1329	C1QL1	B
1330	C1QL2	C
1331	C1QL3	C
1332	C1QTNF1	NA
1333	C1QTNF12	B
1334	C1QTNF2	F
1335	C1QTNF3	A
1336	C1QTNF4	C
1337	C1QTNF5	NA
1338	C1QTNF6	NA
1339	C1QTNF7	B
1340	C1QTNF8	NA
1341	C1R	C
1342	C1S	C
1343	C20H20orf204	NA
1344	C20H20orf85	NA
1345	C21H1orf159	NA
1346	C21H1orf167	NA
1347	C21H1orf174	B
1348	C21H1orf50	NA
1349	C22H2orf42	D
1350	C22H2orf68	B
1351	C22H8orf58	NA
1352	C23H1orf109	NA
1353	C23H1orf216	D
1354	C23H1orf232	NA
1355	C24H11orf52	C
1356	C24H11orf53	NA
1357	C25H1orf189	NA
1358	C25H1orf43	D
1359	C26H1orf116	NA
1360	C26H1orf162	A
1361	C26H1orf74	B
1362	C26H6orf132	NA
1363	C26H6orf89	C
1364	C27H17orf113	A
1365	C28H19orf25	D
1366	C28H19orf44	NA
1367	C2CD2	NA
1368	C2CD2L	B
1369	C2CD3	A
1370	C2CD4C	B
1371	C2CD5	NA
1372	C2H18orf21	NA
1373	C2H18orf63	NA
1374	C2H1orf35	D
1375	C2H5orf22	A
1376	C2H5orf49	A
1377	C2H6orf62	NA
1378	C2H7orf25	NA
1379	C2H7orf31	NA
1380	C2H8orf34	F
1381	C2H8orf37	A
1382	C2H8orf76	A
1383	C2H8orf88	NA
1384	C2H9orf152	NA
1385	C3	NA
1386	C3AR1	NA
1387	C3H1orf115	C
1388	C3H1orf131	NA
1389	C3H1orf198	B
1390	C3H2orf50	NA
1391	C3H6orf120	A
1392	C3H6orf58	NA
1393	C4AH8orf48	A
1394	C4AHXorf56	NA
1395	C4H20orf194	A
1396	C4H20orf27	D
1397	C4H4orf19	B
1398	C4H4orf46	NA
1399	C4H4orf50	K
1400	C4H4orf54	NA
1401	C5	NA
1402	C5H11orf16	C
1403	C5H11orf24	NA
1404	C5H11orf49	NA
1405	C5H11orf58	A
1406	C5H11orf91	NA
1407	C5H11orf94	NA
1408	C5H11orf96	F
1409	C5H14orf132	A
1410	C5H14orf180	NA
1411	C5H14orf39	C
1412	C5H15orf41	D
1413	C5H15orf62	B
1414	C6	A
1415	C6H10orf105	NA
1416	C6H10orf143	NA
1417	C6H10orf71	F
1418	C6H10orf88	B
1419	C6H10orf90	I
1420	C6H10orf95	A
1421	C7	NA
1422	C7H21orf58	A
1423	C7H2orf66	NA
1424	C7H2orf69	F
1425	C7H2orf76	NA
1426	C7H2orf88	C
1427	C8A	NA
1428	C8B	A
1429	C8G	A
1430	C8H1orf112	A
1431	C8H1orf146	E
1432	C8H1orf21	A
1433	C8H1orf210	NA
1434	C8H1orf52	A
1435	C9	NA
1436	C9H17orf50	NA
1437	C9H2orf72	NA
1438	C9H3orf33	B
1439	C9H3orf70	B
1440	C9orf72	E
1441	CA10	B
1442	CA12	E
1443	CA14	C
1444	CA4	NA
1445	CA5A	C
1446	CA6	B
1447	CA7	C
1448	CA8	B
1449	CAAP1	E
1450	CAB39	A
1451	CAB39L	B
1452	CABCOCO1	A
1453	CABIN1	B
1454	CABLES1	B
1455	CABLES2	F
1456	CABP1	G
1457	CABP2	A
1458	CABP7	NA
1459	CACFD1	A
1460	CACHD1	A
1461	CACNA1B	NA
1462	CACNA1C	A
1463	CACNA1D	B
1464	CACNA1E	B
1465	CACNA1G	A
1466	CACNA1H	C
1467	CACNA1I	C
1468	CACNA1S	NA
1469	CACNA2D1	B
1470	CACNA2D2	C
1471	CACNA2D3	A
1472	CACNA2D4	NA
1473	CACNB1	A
1474	CACNB2	B
1475	CACNB3	D
1476	CACNB4	C
1477	CACNG1	B
1478	CACNG2	F
1479	CACNG3	B
1480	CACNG4	B
1481	CACNG5	C
1482	CACTIN	D
1483	CACUL1	C
1484	CACYBP	A
1485	CAD	A
1486	CADM1	F
1487	CADM2	A
1488	CADM3	A
1489	CADPS	B
1490	CADPS2	B
1491	CALB1	NA
1492	CALB2	A
1493	CALCB	F
1494	CALCR	B
1495	CALCRL	NA
1496	CALD1	NA
1497	CALHM1	NA
1498	CALHM2	NA
1499	CALHM3	NA
1500	CALHM4	NA
1501	CALHM5	A
1502	CALHM6	NA
1503	CALM1	F
1504	CALM2	B
1505	CALML4	NA
1506	CALN1	A
1507	CALR	NA
1508	CALU	D
1509	CAMK1	A
1510	CAMK1D	B
1511	CAMK1G	C
1512	CAMK2A	B
1513	CAMK2B	D
1514	CAMK2D	B
1515	CAMK2G	NA
1516	CAMK2N1	B
1517	CAMK2N2	A
1518	CAMK4	C
1519	CAMKK1	B
1520	CAMKK2	A
1521	CAMKMT	H
1522	CAMKV	B
1523	CAMLG	B
1524	CAMP	NA
1525	CAMSAP1	A
1526	CAMSAP2	NA
1527	CAMTA1	F
1528	CAND1	NA
1529	CANT1	D
1530	CANX	E
1531	CAP1	D
1532	CAP2	C
1533	CAPN10	B
1534	CAPN11	C
1535	CAPN14	NA
1536	CAPN15	A
1537	CAPN3	NA
1538	CAPN5	A
1539	CAPN6	L
1540	CAPN7	C
1541	CAPN8	A
1542	CAPN9	NA
1543	CAPNS2	E
1544	CAPRIN1	B
1545	CAPRIN2	B
1546	CAPS2	K
1547	CAPSL	C
1548	CAPZA1	B
1549	CAPZA2	B
1550	CAPZB	D
1551	CARD10	A
1552	CARD11	C
1553	CARD19	A
1554	CARD8	NA
1555	CARD9	A
1556	CARF	NA
1557	CARHSP1	A
1558	CARM1	D
1559	CARMIL1	B
1560	CARMIL2	A
1561	CARNMT1	E
1562	CARNS1	I
1563	CARS1	NA
1564	CARS2	NA
1565	CARTPT	NA
1566	CASC1	C
1567	CASC3	D
1568	CASD1	D
1569	CASK	A
1570	CASKIN1	D
1571	CASKIN2	NA
1572	CASP2	A
1573	CASP3	B
1574	CASP6	NA
1575	CASP7	NA
1576	CASP8AP2	A
1577	CASP9	NA
1578	CASQ2	NA
1579	CASR	NA
1580	CASS4	C
1581	CAST	E
1582	CASTOR1	D
1583	CASTOR2	A
1584	CASZ1	A
1585	CAT	A
1586	CATIP	C
1587	CAV1	C
1588	CAV2	C
1589	CAV3	NA
1590	CAVIN1	NA
1591	CAVIN2	NA
1592	CAVIN4	B
1593	CBARP	D
1594	CBFA2T2	F
1595	CBFA2T3	F
1596	CBFB	A
1597	CBL	A
1598	CBLB	C
1599	CBLL1	A
1600	CBLN1	NA
1601	CBLN2	F
1602	CBLN4	NA
1603	CBR4	A
1604	CBWD1	E
1605	CBX1	B
1606	CBX2	NA
1607	CBX3	B
1608	CBX4	D
1609	CBX5	D
1610	CBX6	G
1611	CBX7	B
1612	CBX8	A
1613	CBY1	B
1614	CBY2	NA
1615	CC2D1A	B
1616	CC2D1B	B
1617	CC2D2A	NA
1618	CCAR1	A
1619	CCBE1	G
1620	CCDC102A	D
1621	CCDC103	A
1622	CCDC107	NA
1623	CCDC112	E
1624	CCDC115	E
1625	CCDC117	B
1626	CCDC12	E
1627	CCDC122	NA
1628	CCDC124	D
1629	CCDC125	E
1630	CCDC126	B
1631	CCDC127	B
1632	CCDC13	NA
1633	CCDC134	B
1634	CCDC137	NA
1635	CCDC138	NA
1636	CCDC14	A
1637	CCDC141	F
1638	CCDC142	D
1639	CCDC146	G
1640	CCDC148	A
1641	CCDC149	A
1642	CCDC15	C
1643	CCDC152	NA
1644	CCDC158	NA
1645	CCDC166	C
1646	CCDC167	B
1647	CCDC17	C
1648	CCDC170	C
1649	CCDC171	E
1650	CCDC172	NA
1651	CCDC174	A
1652	CCDC177	B
1653	CCDC178	NA
1654	CCDC18	NA
1655	CCDC181	A
1656	CCDC183	NA
1657	CCDC186	D
1658	CCDC187	NA
1659	CCDC191	NA
1660	CCDC198	NA
1661	CCDC25	NA
1662	CCDC27	L
1663	CCDC28A	A
1664	CCDC3	A
1665	CCDC30	A
1666	CCDC32	D
1667	CCDC34	C
1668	CCDC39	NA
1669	CCDC40	NA
1670	CCDC42	A
1671	CCDC43	D
1672	CCDC47	A
1673	CCDC50	A
1674	CCDC51	A
1675	CCDC57	A
1676	CCDC58	H
1677	CCDC59	NA
1678	CCDC6	A
1679	CCDC60	NA
1680	CCDC61	NA
1681	CCDC62	NA
1682	CCDC63	NA
1683	CCDC65	C
1684	CCDC66	NA
1685	CCDC69	NA
1686	CCDC71	A
1687	CCDC71L	NA
1688	CCDC73	B
1689	CCDC77	A
1690	CCDC78	A
1691	CCDC80	C
1692	CCDC82	G
1693	CCDC83	A
1694	CCDC84	NA
1695	CCDC85A	B
1696	CCDC85C	C
1697	CCDC86	A
1698	CCDC88A	B
1699	CCDC88C	F
1700	CCDC89	C
1701	CCDC90B	B
1702	CCDC91	D
1703	CCDC92	A
1704	CCDC93	A
1705	CCDC9B	C
1706	CCK	B
1707	CCKAR	NA
1708	CCKBR	A
1709	CCL17	C
1710	CCL19	C
1711	CCL20	A
1712	CCL28	NA
1713	CCM2	D
1714	CCM2L	L
1715	CCN1	C
1716	CCN2	C
1717	CCN3	NA
1718	CCN4	C
1719	CCN5	B
1720	CCN6	NA
1721	CCNA1	G
1722	CCNA2	NA
1723	CCNB2	NA
1724	CCNB3	B
1725	CCNC	NA
1726	CCND1	C
1727	CCND2	C
1728	CCND3	NA
1729	CCNDBP1	J
1730	CCNE1	B
1731	CCNE2	NA
1732	CCNF	A
1733	CCNG1	B
1734	CCNG2	A
1735	CCNH	E
1736	CCNI	B
1737	CCNJ	A
1738	CCNK	B
1739	CCNL1	A
1740	CCNL2	A
1741	CCNO	A
1742	CCNT1	D
1743	CCNT2	A
1744	CCNY	A
1745	CCNYL1	B
1746	CCP110	A
1747	CCPG1	A
1748	CCR10	NA
1749	CCR4	NA
1750	CCR5	NA
1751	CCR6	L
1752	CCR7	NA
1753	CCR9	F
1754	CCSAP	F
1755	CCSER1	A
1756	CCSER2	A
1757	CCT2	A
1758	CCT3	A
1759	CCT4	A
1760	CCT5	A
1761	CCT7	D
1762	CCT8	B
1763	CCZ1	A
1764	CD101	NA
1765	CD109	A
1766	CD14	C
1767	CD151	I
1768	CD164	A
1769	CD164L2	B
1770	CD180	NA
1771	CD2	C
1772	CD24	B
1773	CD247	E
1774	CD274	E
1775	CD28	NA
1776	CD2AP	A
1777	CD320	NA
1778	CD34	J
1779	CD36	NA
1780	CD38	C
1781	CD3E	NA
1782	CD4	A
1783	CD40	B
1784	CD40LG	NA
1785	CD44	C
1786	CD47	B
1787	CD5	NA
1788	CD58	A
1789	CD59	A
1790	CD6	NA
1791	CD7	NA
1792	CD74	C
1793	CD79B	NA
1794	CD80	C
1795	CD81	B
1796	CD82	F
1797	CD83	G
1798	CD84	D
1799	CD86	C
1800	CD8B	A
1801	CD9	I
1802	CD93	NA
1803	CD96	A
1804	CD99	C
1805	CD99L2	F
1806	CDA	NA
1807	CDADC1	G
1808	CDAN1	A
1809	CDC123	B
1810	CDC14A	A
1811	CDC14B	E
1812	CDC16	D
1813	CDC20B	NA
1814	CDC23	A
1815	CDC25A	NA
1816	CDC26	B
1817	CDC27	A
1818	CDC34	I
1819	CDC37L1	E
1820	CDC40	A
1821	CDC42	A
1822	CDC42BPA	NA
1823	CDC42BPB	I
1824	CDC42EP1	NA
1825	CDC42EP3	A
1826	CDC42EP4	C
1827	CDC42SE1	D
1828	CDC42SE2	B
1829	CDC45	NA
1830	CDC5L	NA
1831	CDC6	NA
1832	CDC7	NA
1833	CDC73	B
1834	CDCA2	NA
1835	CDCA3	NA
1836	CDCA7	B
1837	CDCA7L	C
1838	CDCA8	NA
1839	CDCP1	NA
1840	CDCP2	G
1841	CDH10	C
1842	CDH11	C
1843	CDH12	C
1844	CDH13	B
1845	CDH15	NA
1846	CDH17	A
1847	CDH19	I
1848	CDH2	B
1849	CDH20	A
1850	CDH22	B
1851	CDH23	C
1852	CDH4	B
1853	CDH5	A
1854	CDH8	C
1855	CDH9	C
1856	CDHR1	C
1857	CDHR2	NA
1858	CDHR3	NA
1859	CDHR4	C
1860	CDHR5	A
1861	CDIP1	D
1862	CDK1	NA
1863	CDK10	A
1864	CDK12	B
1865	CDK13	A
1866	CDK14	B
1867	CDK15	NA
1868	CDK17	B
1869	CDK18	A
1870	CDK19	NA
1871	CDK2	B
1872	CDK20	NA
1873	CDK2AP1	A
1874	CDK2AP2	D
1875	CDK3	J
1876	CDK5	NA
1877	CDK5R1	A
1878	CDK5R2	D
1879	CDK5RAP1	B
1880	CDK5RAP2	A
1881	CDK5RAP3	D
1882	CDK6	A
1883	CDK7	E
1884	CDK8	B
1885	CDK9	A
1886	CDKAL1	D
1887	CDKL1	C
1888	CDKL2	NA
1889	CDKL5	A
1890	CDKN1A	F
1891	CDKN1B	NA
1892	CDKN1C	NA
1893	CDKN2AIP	B
1894	CDKN2C	NA
1895	CDKN3	NA
1896	CDO1	C
1897	CDON	C
1898	CDR2	A
1899	CDR2L	A
1900	CDS1	C
1901	CDS2	NA
1902	CDT1	G
1903	CDV3	B
1904	CDX2	NA
1905	CDYL	G
1906	CDYL2	NA
1907	CEBPA	C
1908	CEBPB	A
1909	CEBPD	C
1910	CEBPG	A
1911	CEBPZ	H
1912	CEL	NA
1913	CELF1	B
1914	CELF2	A
1915	CELF3	A
1916	CELF4	B
1917	CELF5	B
1918	CELF6	B
1919	CELSR1	C
1920	CELSR2	D
1921	CELSR3	B
1922	CEMIP	NA
1923	CEMIP2	E
1924	CEND1	D
1925	CENPC	A
1926	CENPE	G
1927	CENPF	NA
1928	CENPH	E
1929	CENPI	C
1930	CENPJ	A
1931	CENPK	E
1932	CENPL	NA
1933	CENPM	C
1934	CENPN	NA
1935	CENPP	NA
1936	CENPQ	NA
1937	CENPS	NA
1938	CENPT	A
1939	CENPU	C
1940	CENPV	NA
1941	CENPW	F
1942	CENPX	NA
1943	CEP104	NA
1944	CEP112	A
1945	CEP120	E
1946	CEP126	A
1947	CEP128	A
1948	CEP131	D
1949	CEP135	A
1950	CEP152	A
1951	CEP162	A
1952	CEP164	NA
1953	CEP170	NA
1954	CEP170B	C
1955	CEP19	NA
1956	CEP192	A
1957	CEP20	A
1958	CEP250	A
1959	CEP290	A
1960	CEP295	NA
1961	CEP350	A
1962	CEP41	E
1963	CEP43	C
1964	CEP44	NA
1965	CEP55	NA
1966	CEP57	B
1967	CEP57L1	A
1968	CEP63	NA
1969	CEP68	B
1970	CEP76	A
1971	CEP78	E
1972	CEP83	A
1973	CEP85	D
1974	CEP85L	A
1975	CEP89	A
1976	CEP95	A
1977	CEP97	B
1978	CEPT1	B
1979	CER1	E
1980	CERCAM	I
1981	CERK	NA
1982	CERKL	A
1983	CERS1	B
1984	CERS2	I
1985	CERS3	NA
1986	CERS4	NA
1987	CERS5	A
1988	CERS6	B
1989	CERT1	A
1990	CES2	A
1991	CETN2	NA
1992	CETN3	E
1993	CETP	NA
1994	CFAP100	NA
1995	CFAP161	A
1996	CFAP20	F
1997	CFAP206	NA
1998	CFAP20DC	F
1999	CFAP221	C
[truncated: 18,791 more rows]
