# Supplementary material for: Sex chromosome gene expression associated with vocal learning following hormonal manipulation in female zebra finches
Source: eLife. 2025 Jun 30;12:RP89425. doi: 10.7554/eLife.89425 (PMC12208666; doi:10.7554/eLife.89425)
Supplement: Supplementary file 2. [file elife-89425-supp2.csv]

	p.geomean	stat.mean	p.val	set.size	exp1	module	GOids	GOterms
1	0.00336002420426234	2.90722385182633	0.00336002420426234	17	0.00336002420426234	A	GO:0031297	replication fork processing
2	0.00631393272395964	2.82036397637567	0.00631393272395964	10	0.00631393272395964	A	GO:0008340	determination of adult lifespan
3	0.00920482806360412	2.37335948722797	0.00920482806360413	122	0.00920482806360412	A	GO:0060271	cilium assembly
4	0.0111550119156118	2.3211326046807	0.0111550119156118	51	0.0111550119156118	A	GO:0016779	nucleotidyltransferase activity
5	0.0127320490012911	2.25955268901758	0.0127320490012912	68	0.0127320490012911	A	GO:0005814	centriole
6	0.0169313017679821	2.28339674179137	0.0169313017679822	11	0.0169313017679821	A	GO:2000042	negative regulation of double-strand break repair via homologous recombination
7	0.0169488099997833	2.22372451462298	0.0169488099997833	16	0.0169488099997833	A	GO:0000228	nuclear chromosome
8	0.0219477169425891	2.12825687531288	0.0219477169425892	13	0.0219477169425891	A	GO:0070577	lysine-acetylated histone binding
9	0.0248071025294158	1.99011897668317	0.0248071025294158	46	0.0248071025294158	A	GO:0021766	hippocampus development
10	0.0280851314589747	1.91448892073208	0.0280851314589748	234	0.0280851314589747	A	GO:0005815	microtubule organizing center
11	0.0308849413142102	1.92803657098793	0.0308849413142102	19	0.0308849413142101	A	GO:0043280	positive regulation of cysteine-type endopeptidase activity involved in apoptotic process
12	0.0308849413142102	1.92803657098793	0.0308849413142102	19	0.0308849413142101	A	GO:0061512	protein localization to cilium
13	0.0324466086942251	1.89826693540262	0.0324466086942252	21	0.0324466086942251	A	GO:0016126	sterol biosynthetic process
14	0.0342694159849766	1.915847769397	0.0342694159849766	12	0.0342694159849766	A	GO:0032731	positive regulation of interleukin-1 beta production
15	0.0342694159849766	1.915847769397	0.0342694159849766	12	0.0342694159849766	A	GO:0006275	regulation of DNA replication
16	0.0342694159849766	1.915847769397	0.0342694159849766	12	0.0342694159849766	A	GO:0032426	stereocilium tip
17	0.0342694159849766	1.915847769397	0.0342694159849766	12	0.0342694159849766	A	GO:0006911	phagocytosis, engulfment
18	0.0342694159849766	1.915847769397	0.0342694159849766	12	0.0342694159849766	A	GO:0035098	ESC/E(Z) complex
19	0.0348804338655864	1.84885946800127	0.0348804338655864	29	0.0348804338655864	A	GO:0004527	exonuclease activity
20	0.0352262978480964	1.82332429831249	0.0352262978480964	69	0.0352262978480964	A	GO:0006396	RNA processing
21	0.0359777438970792	1.81758267253883	0.0359777438970792	54	0.0359777438970792	A	GO:0097711	ciliary basal body-plasma membrane docking
22	0.037672716269147	1.78141690039132	0.037672716269147	304	0.037672716269147	A	GO:0005813	centrosome
23	0.0388699455142755	1.8366217499703	0.0388699455142755	14	0.0388699455142755	A	GO:0061621	canonical glycolysis
24	0.0389446201251728	1.77199794121714	0.0389446201251728	103	0.0389446201251728	A	GO:0030030	cell projection organization
25	0.0420666509758944	1.7864886582198	0.0420666509758944	16	0.0420666509758944	A	GO:0090383	phagosome acidification
26	0.0427219721708521	1.74205581613388	0.0427219721708521	40	0.0427219721708521	A	GO:0099055	integral component of postsynaptic membrane
27	0.0458523426692395	1.71304463327755	0.0458523426692396	32	0.0458523426692395	A	GO:1905515	non-motile cilium assembly
28	0.0469697909367442	1.7074750237331	0.0469697909367442	26	0.0469697909367442	A	GO:0090307	mitotic spindle assembly
29	0.0469697909367442	1.7074750237331	0.0469697909367442	26	0.0469697909367442	A	GO:0070317	negative regulation of G0 to G1 transition
30	0.0492320420557821	1.65553789830563	0.0492320420557821	243	0.0492320420557821	A	GO:0005694	chromosome
31	0.00578540530371178	2.78488771100656	0.00578540530371177	11	0.00578540530371178	B	GO:0005669	transcription factor TFIID complex
32	0.0221392629990223	2.0180652439029	0.0221392629990223	196	0.0221392629990223	B	GO:0043547	positive regulation of GTPase activity
33	0.02866743263377	1.91608270750547	0.0286674326337701	75	0.02866743263377	B	GO:0007050	NA
34	0.0302508053549785	1.98457935571184	0.0302508053549785	12	0.0302508053549785	B	GO:0045214	sarcomere organization
35	0.0302508053549785	1.98457935571184	0.0302508053549785	12	0.0302508053549785	B	GO:0006293	nucleotide-excision repair, preincision complex stabilization
36	0.0302508053549785	1.98457935571184	0.0302508053549785	12	0.0302508053549785	B	GO:0006295	nucleotide-excision repair, DNA incision, 3'-to lesion
37	0.0302508053549785	1.98457935571184	0.0302508053549785	12	0.0302508053549785	B	GO:0030665	clathrin-coated vesicle membrane
38	0.031936001177454	1.8953825992696	0.0319360011774541	27	0.031936001177454	B	GO:0060291	long-term synaptic potentiation
39	0.0334633690422174	1.85653809494441	0.0334633690422174	44	0.0334633690422174	B	GO:0016241	regulation of macroautophagy
40	0.0336473425964839	1.8835244669151	0.0336473425964839	21	0.0336473425964839	B	GO:0051966	regulation of synaptic transmission, glutamatergic
41	0.0336473425964839	1.8835244669151	0.0336473425964839	21	0.0336473425964839	B	GO:0014065	phosphatidylinositol 3-kinase signaling
42	0.0337308601908133	1.89227515089829	0.0337308601908134	18	0.0337308601908133	B	GO:0045765	regulation of angiogenesis
43	0.0352657214917195	1.82711254651328	0.0352657214917195	55	0.0352657214917195	B	GO:0032869	cellular response to insulin stimulus
44	0.038032787388797	1.88873387400853	0.038032787388797	10	0.038032787388797	B	GO:0019934	cGMP-mediated signaling
45	0.038032787388797	1.88873387400853	0.038032787388797	10	0.038032787388797	B	GO:0071577	zinc ion transmembrane transport
46	0.038032787388797	1.88873387400853	0.038032787388797	10	0.038032787388797	B	GO:0030220	platelet formation
47	0.0404634928880289	1.75080387149783	0.0404634928880289	165	0.0404634928880289	B	GO:0005096	GTPase activator activity
48	0.0415951390481162	1.77691018226273	0.0415951390481162	22	0.0415951390481162	B	GO:0003925	G protein activity
49	0.0417631737265553	1.8102543398894	0.0417631737265553	13	0.0417631737265553	B	GO:0004622	lysophospholipase activity
50	0.0417631737265553	1.8102543398894	0.0417631737265553	13	0.0417631737265553	B	GO:0043162	ubiquitin-dependent protein catabolic process via the multivesicular body sorting pathway
51	0.0426321446997724	1.77225995818643	0.0426321446997724	19	0.0426321446997724	B	GO:0006296	nucleotide-excision repair, DNA incision, 5'-to lesion
52	0.0428883430948059	1.77999398977339	0.042888343094806	16	0.042888343094806	B	GO:0004653	polypeptide N-acetylgalactosaminyltransferase activity
53	0.0455463001319885	1.72055602704821	0.0455463001319886	29	0.0455463001319885	B	GO:0007416	synapse assembly
54	0.0459468011091599	1.7026946386491	0.04594680110916	50	0.0459468011091599	B	GO:0032436	positive regulation of proteasomal ubiquitin-dependent protein catabolic process
55	0.04694521826235	1.69920236364424	0.04694521826235	36	0.04694521826235	B	GO:0098655	cation transmembrane transport
56	0.0480778661290434	1.69721407669494	0.0480778661290434	26	0.0480778661290434	B	GO:0090502	RNA phosphodiester bond hydrolysis, endonucleolytic
57	1.15332026554034e-05	4.27249660593578	1.15332026554034e-05	279	1.15332026554034e-05	C	GO:0007155	cell adhesion
58	2.40338259745342e-05	4.16408699872841	2.40338259745344e-05	106	2.40338259745342e-05	C	GO:0030198	extracellular matrix organization
59	5.59720743432892e-05	3.93887151077665	5.59720743432894e-05	118	5.59720743432892e-05	C	GO:0062023	collagen-containing extracellular matrix
60	0.000287027090583424	3.64656524643883	0.000287027090583423	35	0.000287027090583423	C	GO:0048661	positive regulation of smooth muscle cell proliferation
61	0.000692843133435103	3.21901494588922	0.000692843133435103	227	0.000692843133435102	C	GO:0010628	positive regulation of gene expression
62	0.000859621464688295	3.17703067333024	0.000859621464688297	114	0.000859621464688295	C	GO:0019221	cytokine-mediated signaling pathway
63	0.00101927584638809	3.1405253919654	0.00101927584638809	84	0.00101927584638809	C	GO:0098609	cell-cell adhesion
64	0.00121122149306977	3.0490930415487	0.00121122149306977	255	0.00121122149306977	C	GO:0008284	positive regulation of cell population proliferation
65	0.0013456015962339	3.08830261922188	0.00134560159623391	52	0.0013456015962339	C	GO:0042060	wound healing
66	0.00137258894048868	3.0282967503158	0.00137258894048868	125	0.00137258894048868	C	GO:0031012	extracellular matrix
67	0.00149734299269922	2.97589735289625	0.00149734299269922	497	0.00149734299269922	C	GO:0005615	extracellular space
68	0.00157347073004969	3.00288601357042	0.00157347073004969	83	0.00157347073004969	C	GO:0070374	positive regulation of ERK1 and ERK2 cascade
69	0.00165218921472085	2.94829148861539	0.00165218921472086	358	0.00165218921472085	C	GO:0000981	DNA-binding transcription factor activity, RNA polymerase II-specific
70	0.00186088093262598	2.92051054141359	0.00186088093262598	188	0.00186088093262598	C	GO:0001228	DNA-binding transcription activator activity, RNA polymerase II-specific
71	0.00197556031821948	2.98294004084208	0.00197556031821949	41	0.00197556031821948	C	GO:0030199	collagen fibril organization
72	0.00276262224409525	2.783399790358	0.00276262224409525	363	0.00276262224409525	C	GO:0000978	RNA polymerase II cis-regulatory region sequence-specific DNA binding
73	0.00310992280961935	2.78119524310865	0.00310992280961935	74	0.00310992280961935	C	GO:0007169	transmembrane receptor protein tyrosine kinase signaling pathway
74	0.00403946465362821	2.76968785294101	0.00403946465362822	28	0.00403946465362821	C	GO:0001942	hair follicle development
75	0.00416852061376402	2.65687955107624	0.00416852061376402	152	0.00416852061376402	C	GO:0002376	immune system process
76	0.00492880379925003	2.5895472498056	0.00492880379925003	296	0.00492880379925003	C	GO:0005509	calcium ion binding
77	0.00506900050431007	2.8153356088251	0.00506900050431007	14	0.00506900050431007	C	GO:0014911	positive regulation of smooth muscle cell migration
78	0.00525413158108774	2.57411917738808	0.00525413158108775	168	0.00525413158108774	C	GO:0016324	apical plasma membrane
79	0.00553995302165455	2.54932028533928	0.00553995302165456	272	0.00553995302165455	C	GO:0003700	DNA-binding transcription factor activity
80	0.00573876251603573	2.56329884241978	0.00573876251603574	75	0.00573876251603573	C	GO:0009887	animal organ morphogenesis
81	0.00577034434039642	2.54259514629181	0.00577034434039643	151	0.00577034434039642	C	GO:0010468	regulation of gene expression
82	0.005848748046173	2.53928783493484	0.00584874804617301	139	0.005848748046173	C	GO:0005788	endoplasmic reticulum lumen
83	0.00627101675816552	2.51486564077762	0.00627101675816551	134	0.00627101675816552	C	GO:0001525	angiogenesis
84	0.00628686145992992	2.52933959583551	0.00628686145992993	76	0.00628686145992993	C	GO:0006955	immune response
85	0.00638405301835662	2.51710781314505	0.00638405301835663	93	0.00638405301835663	C	GO:0051897	positive regulation of protein kinase B signaling
86	0.00691415274594161	2.48746329444127	0.00691415274594161	94	0.00691415274594161	C	GO:0007267	cell-cell signaling
87	0.00691415274594161	2.48746329444127	0.00691415274594161	94	0.00691415274594161	C	GO:0042127	regulation of cell population proliferation
88	0.00742517694840349	2.4905900091983	0.00742517694840348	46	0.00742517694840349	C	GO:0009952	anterior/posterior pattern specification
89	0.0075317127176203	2.57785335684019	0.00753171271762031	19	0.00753171271762029	C	GO:0002062	chondrocyte differentiation
90	0.00816102083136844	2.41500720130381	0.00816102083136845	163	0.00816102083136844	C	GO:0005102	signaling receptor binding
91	0.00817853736526022	2.40861040037551	0.00817853736526023	274	0.00817853736526022	C	GO:0009986	cell surface
92	0.00858802053763809	2.41918643027787	0.00858802053763812	63	0.00858802053763809	C	GO:0008083	growth factor activity
93	0.00878825684117822	2.39129115876898	0.00878825684117821	127	0.00878825684117822	C	GO:0030335	positive regulation of cell migration
94	0.00893650961376406	2.38208291026778	0.00893650961376406	152	0.00893650961376406	C	GO:0015629	actin cytoskeleton
95	0.0105904805370061	2.35372860803682	0.0105904805370061	44	0.0105904805370061	C	GO:0033674	positive regulation of kinase activity
96	0.0107413515332125	2.3912074629312	0.0107413515332125	25	0.0107413515332125	C	GO:0004896	cytokine receptor activity
97	0.0107947998906709	2.31872829810203	0.0107947998906709	94	0.0107947998906709	C	GO:0038023	signaling receptor activity
98	0.0113403439903618	2.38801246529103	0.0113403439903618	21	0.0113403439903618	C	GO:0001658	branching involved in ureteric bud morphogenesis
99	0.0115300272860969	2.3446745771633	0.0115300272860969	30	0.0115300272860969	C	GO:0035019	somatic stem cell population maintenance
100	0.011667489212784	2.28685210542135	0.011667489212784	101	0.011667489212784	C	GO:0001934	positive regulation of protein phosphorylation
101	0.0119788401738527	2.30919125934233	0.0119788401738527	40	0.0119788401738527	C	GO:0048015	phosphatidylinositol-mediated signaling
102	0.0134656053520726	2.25973660419026	0.0134656053520726	41	0.0134656053520726	C	GO:0009968	negative regulation of signal transduction
103	0.0135099431618485	2.26573351238853	0.0135099431618485	36	0.0135099431618485	C	GO:0071320	cellular response to cAMP
104	0.013572985111559	2.30437667732541	0.013572985111559	22	0.013572985111559	C	GO:0030010	establishment of cell polarity
105	0.0139735584415694	2.35615151966622	0.0139735584415694	14	0.0139735584415694	C	GO:0032722	positive regulation of chemokine production
106	0.0139735584415694	2.35615151966622	0.0139735584415694	14	0.0139735584415694	C	GO:0010314	phosphatidylinositol-5-phosphate binding
107	0.014215915342425	2.22662347594514	0.014215915342425	52	0.014215915342425	C	GO:0000902	cell morphogenesis
108	0.014705918678564	2.21676404522127	0.014705918678564	47	0.014705918678564	C	GO:0060070	canonical Wnt signaling pathway
109	0.0149837462642166	2.20105956814619	0.0149837462642166	58	0.0149837462642166	C	GO:0007156	homophilic cell adhesion via plasma membrane adhesion molecules
110	0.0150748466433743	2.21155857075714	0.0150748466433743	42	0.0150748466433743	C	GO:0005604	basement membrane
111	0.0150748466433743	2.21155857075714	0.0150748466433743	42	0.0150748466433743	C	GO:0030667	secretory granule membrane
112	0.0157959864641788	2.15313499806314	0.0157959864641788	431	0.0157959864641788	C	GO:0000785	chromatin
113	0.0159901396944014	2.16873181965777	0.0159901396944014	70	0.0159901396944014	C	GO:0001726	ruffle
114	0.0160355147650843	2.22645525188058	0.0160355147650843	23	0.0160355147650843	C	GO:0001523	retinoid metabolic process
115	0.0164075332019114	2.1376354408625	0.0164075332019114	461	0.0164075332019114	C	GO:0006355	regulation of transcription, DNA-templated
116	0.0169396277217999	2.18591482491787	0.0169396277217999	28	0.0169396277217999	C	GO:0005581	collagen trimer
117	0.0169396277217999	2.18591482491787	0.0169396277217999	28	0.0169396277217999	C	GO:1901224	positive regulation of NIK/NF-kappaB signaling
118	0.0171494308174791	2.21629432807198	0.0171494308174791	19	0.0171494308174791	C	GO:0007202	activation of phospholipase C activity
119	0.0172441494858704	2.16732768479389	0.0172441494858704	33	0.0172441494858704	C	GO:0006936	muscle contraction
120	0.0174312035321728	2.11575769162076	0.0174312035321728	258	0.0174312035321728	C	GO:0043066	negative regulation of apoptotic process
121	0.0174647632499017	2.12084960140271	0.0174647632499017	132	0.0174647632499017	C	GO:0045087	innate immune response
122	0.0176073350262176	2.11324890492564	0.0176073350262176	204	0.0176073350262176	C	GO:1990837	sequence-specific double-stranded DNA binding
123	0.0176304768564679	2.23484674334598	0.0176304768564679	15	0.0176304768564679	C	GO:0035987	endodermal cell differentiation
124	0.0180038980126717	2.13022530207356	0.0180038980126717	49	0.0180038980126717	C	GO:0050731	positive regulation of peptidyl-tyrosine phosphorylation
125	0.0187360547444678	2.1532942687786	0.0187360547444678	24	0.0187360547444678	C	GO:0030178	negative regulation of Wnt signaling pathway
126	0.0187360547444678	2.1532942687786	0.0187360547444678	24	0.0187360547444678	C	GO:0009953	dorsal/ventral pattern formation
127	0.0198324021778271	2.08820135466594	0.0198324021778271	50	0.0198324021778271	C	GO:0005546	phosphatidylinositol-4,5-bisphosphate binding
128	0.0200095034443385	2.0759550827065	0.0200095034443385	67	0.0200095034443385	C	GO:0005178	integrin binding
129	0.0204123032628236	2.13082372364498	0.0204123032628236	20	0.0204123032628236	C	GO:0048286	lung alveolus development
130	0.0205712640191283	2.04833266417224	0.0205712640191283	221	0.0205712640191282	C	GO:0008285	negative regulation of cell population proliferation
131	0.0206876362923435	2.07373224453872	0.0206876362923435	45	0.0206876362923435	C	GO:0005201	extracellular matrix structural constituent
132	0.0214096079700211	2.0634444695631	0.0214096079700211	40	0.0214096079700211	C	GO:0009611	response to wounding
133	0.0214148168851761	2.03883008836167	0.0214148168851761	104	0.0214148168851761	C	GO:0043235	receptor complex
134	0.0216450130411316	2.12818660753716	0.0216450130411316	16	0.0216450130411316	C	GO:0051968	positive regulation of synaptic transmission, glutamatergic
135	0.0216697044641753	2.1711873722935	0.0216697044641752	12	0.0216697044641753	C	GO:0050730	regulation of peptidyl-tyrosine phosphorylation
136	0.0216697044641753	2.1711873722935	0.0216697044641752	12	0.0216697044641753	C	GO:0001502	cartilage condensation
137	0.0216697044641753	2.1711873722935	0.0216697044641752	12	0.0216697044641753	C	GO:0055074	calcium ion homeostasis
138	0.0219135077182333	2.0592303829902	0.0219135077182333	35	0.0219135077182333	C	GO:0045669	positive regulation of osteoblast differentiation
139	0.0219958298440875	2.03172149379968	0.0219958298440875	80	0.0219958298440875	C	GO:0008201	heparin binding
140	0.022071300835142	2.06423203743189	0.022071300835142	30	0.022071300835142	C	GO:0003151	outflow tract morphogenesis
141	0.022836466361458	2.02976057696386	0.022836466361458	46	0.022836466361458	C	GO:0007160	cell-matrix adhesion
142	0.024244188707153	1.97570464398889	0.0242441887071531	467	0.024244188707153	C	GO:0030154	cell differentiation
143	0.0245247587702821	2.00763105737058	0.0245247587702821	36	0.0245247587702821	C	GO:0045165	cell fate commitment
144	0.0245247587702821	2.00763105737058	0.0245247587702821	36	0.0245247587702821	C	GO:0051496	positive regulation of stress fiber assembly
145	0.0248821584445974	2.01844524969709	0.0248821584445974	26	0.0248821584445974	C	GO:0030155	regulation of cell adhesion
146	0.0249579973627744	2.00687111809879	0.0249579973627744	31	0.0249579973627744	C	GO:0042472	inner ear morphogenesis
147	0.0260245467065432	2.03244807941053	0.0260245467065433	17	0.0260245467065432	C	GO:0042110	T cell activation
148	0.0269200920069752	1.94204014644822	0.0269200920069752	89	0.0269200920069752	C	GO:0009897	external side of plasma membrane
149	0.0272311933470252	2.0430193812819	0.0272311933470252	13	0.0272311933470252	C	GO:0030325	adrenal gland development
150	0.0272311933470252	2.0430193812819	0.0272311933470252	13	0.0272311933470252	C	GO:0010001	glial cell differentiation
151	0.0278461865559263	1.97726539023454	0.0278461865559263	22	0.0278461865559263	C	GO:0030501	positive regulation of bone mineralization
152	0.0278461865559263	1.97726539023454	0.0278461865559263	22	0.0278461865559263	C	GO:0007266	Rho protein signal transduction
153	0.0280671421602049	1.9514901860836	0.0280671421602049	32	0.0280671421602049	C	GO:0031093	platelet alpha granule lumen
154	0.0283421649441405	1.95570362622769	0.0283421649441406	27	0.0283421649441405	C	GO:0050729	positive regulation of inflammatory response
155	0.0283421649441405	1.95570362622769	0.0283421649441406	27	0.0283421649441405	C	GO:0048146	positive regulation of fibroblast proliferation
156	0.0292656938123238	1.90692906543258	0.0292656938123238	78	0.0292656938123238	C	GO:0007417	central nervous system development
157	0.0301523670289462	1.89040933002213	0.0301523670289462	97	0.0301523670289462	C	GO:0030182	neuron differentiation
158	0.0307767211675784	1.94511479756719	0.0307767211675784	18	0.0307767211675784	C	GO:0098742	cell-cell adhesion via plasma-membrane adhesion molecules
159	0.0308561529367974	1.87653573278503	0.0308561529367974	136	0.0308561529367974	C	GO:0045121	membrane raft
160	0.0309365663216761	1.88865805089965	0.0309365663216761	55	0.0309365663216761	C	GO:0005125	cytokine activity
161	0.0320689060978963	1.89554781468858	0.0320689060978964	28	0.0320689060978963	C	GO:0048538	thymus development
162	0.0325878172914016	1.84682258441483	0.0325878172914016	375	0.0325878172914016	C	GO:0045893	positive regulation of transcription, DNA-templated
163	0.0332232235462119	1.93217678333155	0.0332232235462119	14	0.0332232235462119	C	GO:0048593	camera-type eye morphogenesis
164	0.0332232235462119	1.93217678333155	0.0332232235462119	14	0.0332232235462119	C	GO:0048565	digestive tract development
165	0.0339649205793189	1.96881091650433	0.0339649205793189	10	0.0339649205793189	C	GO:0035988	chondrocyte proliferation
166	0.0347679788907447	1.82201034784953	0.0347679788907447	145	0.0347679788907447	C	GO:0016477	cell migration
167	0.0349636138149543	1.83705849229894	0.0349636138149543	45	0.0349636138149543	C	GO:0031594	neuromuscular junction
168	0.0349636138149543	1.83705849229894	0.0349636138149543	45	0.0349636138149543	C	GO:0045444	fat cell differentiation
169	0.0356815894683374	1.80833632920685	0.0356815894683374	193	0.0356815894683374	C	GO:0043565	sequence-specific DNA binding
170	0.0359085836876042	1.86442133874297	0.0359085836876042	19	0.0359085836876042	C	GO:0031295	T cell costimulation
171	0.0359085836876042	1.86442133874297	0.0359085836876042	19	0.0359085836876042	C	GO:0007154	cell communication
172	0.0359085836876042	1.86442133874297	0.0359085836876042	19	0.0359085836876042	C	GO:0060333	interferon-gamma-mediated signaling pathway
173	0.0363655517528453	1.81308335430936	0.0363655517528454	57	0.0363655517528453	C	GO:0030334	regulation of cell migration
174	0.0364884366355613	1.80804876495351	0.0364884366355614	69	0.0364884366355613	C	GO:0004714	transmembrane receptor protein tyrosine kinase activity
175	0.0365383435159519	1.84077953628807	0.036538343515952	24	0.0365383435159519	C	GO:1904707	positive regulation of vascular associated smooth muscle cell proliferation
176	0.0365383435159519	1.84077953628807	0.036538343515952	24	0.0365383435159519	C	GO:0042531	positive regulation of tyrosine phosphorylation of STAT protein
177	0.0382128903764598	1.79449622693126	0.0382128903764598	46	0.0382128903764598	C	GO:0001540	amyloid-beta binding
178	0.0382680606698502	1.7808745670417	0.0382680606698502	101	0.0382680606698502	C	GO:0005667	transcription regulator complex
179	0.0393443406277239	1.77387433152601	0.0393443406277239	64	0.0393443406277239	C	GO:0030336	negative regulation of cell migration
180	0.0396578018454628	1.83373968104952	0.0396578018454628	15	0.0396578018454628	C	GO:0008593	regulation of Notch signaling pathway
181	0.0396578018454628	1.83373968104952	0.0396578018454628	15	0.0396578018454628	C	GO:0001654	eye development
182	0.0396578018454628	1.83373968104952	0.0396578018454628	15	0.0396578018454628	C	GO:0001974	blood vessel remodeling
183	0.0396578018454628	1.83373968104952	0.0396578018454628	15	0.0396578018454628	C	GO:0032967	positive regulation of collagen biosynthetic process
184	0.0396578018454628	1.83373968104952	0.0396578018454628	15	0.0396578018454628	C	GO:0014032	neural crest cell development
185	0.0413712586911118	1.7773802329295	0.0413712586911118	25	0.0413712586911118	C	GO:0007223	Wnt signaling pathway, calcium modulating pathway
186	0.0413712586911118	1.7773802329295	0.0413712586911118	25	0.0413712586911118	C	GO:0060173	limb development
187	0.0414261204013354	1.78909030608397	0.0414261204013354	20	0.0414261204013354	C	GO:0019955	cytokine binding
188	0.0414261204013354	1.78909030608397	0.0414261204013354	20	0.0414261204013354	C	GO:0007595	lactation
189	0.0422214632706114	1.74359567338737	0.0422214632706114	53	0.0422214632706114	C	GO:0016042	lipid catabolic process
190	0.0424307172592275	1.83267094518351	0.0424307172592276	11	0.0424307172592276	C	GO:0005044	scavenger receptor activity
191	0.0424307172592275	1.83267094518351	0.0424307172592276	11	0.0424307172592276	C	GO:0010863	positive regulation of phospholipase C activity
192	0.0424307172592275	1.83267094518351	0.0424307172592276	11	0.0424307172592276	C	GO:0030301	cholesterol transport
193	0.0424307172592275	1.83267094518351	0.0424307172592276	11	0.0424307172592276	C	GO:0007548	sex differentiation
194	0.0424307172592275	1.83267094518351	0.0424307172592276	11	0.0424307172592276	C	GO:0045930	negative regulation of mitotic cell cycle
195	0.0424307172592275	1.83267094518351	0.0424307172592276	11	0.0424307172592276	C	GO:0042622	photoreceptor outer segment membrane
196	0.0424307172592275	1.83267094518351	0.0424307172592276	11	0.0424307172592276	C	GO:0042130	negative regulation of T cell proliferation
197	0.04283901476182	1.74608692992748	0.0428390147618201	36	0.0428390147618201	C	GO:0071300	cellular response to retinoic acid
198	0.0440047879410793	1.71182516635009	0.0440047879410793	150	0.0440047879410793	C	GO:0007411	axon guidance
199	0.0452818688951216	1.7116307586444	0.0452818688951216	48	0.0452818688951216	C	GO:0006935	chemotaxis
200	0.0452818688951216	1.7116307586444	0.0452818688951216	48	0.0452818688951216	C	GO:0001503	ossification
201	0.0456521918547716	1.70353785264058	0.0456521918547716	60	0.0456521918547716	C	GO:0007219	Notch signaling pathway
202	0.04653493088076	1.7166291993622	0.0465349308807601	26	0.04653493088076	C	GO:0019838	growth factor binding
203	0.04653493088076	1.7166291993622	0.0465349308807601	26	0.04653493088076	C	GO:0060326	cell chemotaxis
204	0.0465445724602829	1.74455431849001	0.046544572460283	16	0.0465445724602829	C	GO:0016339	calcium-dependent cell-cell adhesion via plasma membrane cell adhesion molecules
205	0.0471391983303321	1.69806204064794	0.0471391983303321	37	0.0471391983303321	C	GO:0071944	cell periphery
206	0.0473340002305147	1.71817306229006	0.0473340002305147	21	0.0473340002305147	C	GO:0045786	negative regulation of cell cycle
207	0.0473340002305147	1.71817306229006	0.0473340002305147	21	0.0473340002305147	C	GO:0043552	positive regulation of phosphatidylinositol 3-kinase activity
208	0.0477873642731135	1.67587474254759	0.0477873642731135	92	0.0477873642731135	C	GO:0005912	adherens junction
209	0.0478260906686839	1.67428622239781	0.0478260906686839	105	0.0478260906686839	C	GO:0016323	basolateral plasma membrane
210	0.0485855640852692	1.67143242830739	0.0485855640852693	67	0.0485855640852692	C	GO:0001501	skeletal system development
211	0.049108154947733	1.67123838642517	0.049108154947733	49	0.049108154947733	C	GO:0021987	cerebral cortex development
212	0.0492689725968088	1.66753671779852	0.0492689725968089	55	0.0492689725968089	C	GO:0009653	anatomical structure morphogenesis
213	0.0497497047555399	1.67528632535481	0.0497497047555399	32	0.0497497047555399	C	GO:0048839	inner ear development
214	4.15614274568901e-05	4.00167831173823	4.15614274568901e-05	139	4.15614274568902e-05	D	GO:0000398	mRNA splicing, via spliceosome
215	5.61941984066989e-05	3.90381473238276	5.61941984066989e-05	204	5.61941984066989e-05	D	GO:0005743	mitochondrial inner membrane
216	0.000132748861956596	3.72149068561591	0.000132748861956596	101	0.000132748861956596	D	GO:0005681	spliceosomal complex
217	0.000460810775854649	3.34435168937404	0.000460810775854649	176	0.000460810775854649	D	GO:0008380	RNA splicing
218	0.00103375651925426	3.23957616550537	0.00103375651925426	32	0.00103375651925426	D	GO:0031124	mRNA 3'-end processing
219	0.00112666840899326	3.07662810044086	0.00112666840899326	194	0.00112666840899326	D	GO:0005759	mitochondrial matrix
220	0.001199336562344	3.05440162496229	0.001199336562344	224	0.001199336562344	D	GO:0006397	mRNA processing
221	0.00342678698519572	2.76759092779976	0.00342678698519573	52	0.00342678698519572	D	GO:0071013	catalytic step 2 spliceosome
222	0.00352972617201193	2.88764545304702	0.00352972617201193	19	0.00352972617201192	D	GO:0046540	U4/U6 x U5 tri-snRNP complex
223	0.00430264768886848	2.6439542634516	0.00430264768886849	168	0.00430264768886848	D	GO:0000209	protein polyubiquitination
224	0.00497978906025004	2.58289013145944	0.00497978906025005	449	0.00497978906025004	D	GO:0005730	nucleolus
225	0.00501206881019267	2.64692451903603	0.00501206881019267	41	0.00501206881019267	D	GO:0070125	mitochondrial translational elongation
226	0.00615729115061123	2.51865421133374	0.00615729115061124	156	0.00615729115061123	D	GO:0016579	protein deubiquitination
227	0.00695488731280434	2.5026523940512	0.00695488731280435	58	0.00695488731280435	D	GO:0006406	mRNA export from nucleus
228	0.00749487108185636	2.48916152061358	0.00749487108185636	44	0.00749487108185635	D	GO:0070126	mitochondrial translational termination
229	0.00821026947476247	2.4598472840945	0.00821026947476249	40	0.00821026947476247	D	GO:0002479	antigen processing and presentation of exogenous peptide antigen via MHC class I, TAP-dependent
230	0.00865116576264851	2.42180324232096	0.00865116576264851	55	0.00865116576264851	D	GO:0033209	tumor necrosis factor-mediated signaling pathway
231	0.00957740926173873	2.39086665030964	0.00957740926173875	46	0.00957740926173873	D	GO:0030433	ubiquitin-dependent ERAD pathway
232	0.0108882047673081	2.31501127787905	0.0108882047673081	95	0.0108882047673081	D	GO:1901796	regulation of signal transduction by p53 class mediator
233	0.0111560268331586	2.35019493492195	0.0111560268331586	33	0.0111560268331586	D	GO:0032981	mitochondrial respiratory chain complex I assembly
234	0.0118616954466453	2.27648503685852	0.0118616954466453	125	0.0118616954466453	D	GO:0043161	proteasome-mediated ubiquitin-dependent protein catabolic process
235	0.0120223590067044	2.32913505536846	0.0120223590067044	29	0.0120223590067044	D	GO:0070469	respirasome
236	0.0120223590067044	2.32913505536846	0.0120223590067044	29	0.0120223590067044	D	GO:0005762	mitochondrial large ribosomal subunit
237	0.0124253822339247	2.25401401906259	0.0124253822339247	174	0.0124253822339247	D	GO:0006511	ubiquitin-dependent protein catabolic process
238	0.0128186628854528	2.29065701260679	0.0128186628854529	34	0.0128186628854528	D	GO:0071005	U2-type precatalytic spliceosome
239	0.0129212180846718	2.249879721236	0.0129212180846718	86	0.0129212180846718	D	GO:0008283	cell population proliferation
240	0.0158617685078174	2.23452996412012	0.0158617685078174	22	0.0158617685078174	D	GO:0071007	U2-type catalytic step 2 spliceosome
241	0.016265666660337	2.24551235288679	0.016265666660337	18	0.016265666660337	D	GO:0031492	nucleosomal DNA binding
242	0.0165731152626293	2.13964019852899	0.0165731152626293	167	0.0165731152626293	D	GO:0005769	early endosome
243	0.0178188499066329	2.12926437009143	0.017818849906633	57	0.0178188499066329	D	GO:0007005	mitochondrion organization
244	0.0179705520644229	2.11734477984774	0.0179705520644229	79	0.0179705520644229	D	GO:1990904	ribonucleoprotein complex
245	0.0183719451998283	2.14109534035318	0.0183719451998283	32	0.0183719451998283	D	GO:0007084	mitotic nuclear membrane reassembly
246	0.0187586498002862	2.15546112365977	0.0187586498002863	23	0.0187586498002862	D	GO:0006405	RNA export from nucleus
247	0.0188391497169191	2.11661814696348	0.0188391497169192	42	0.0188391497169191	D	GO:0000502	proteasome complex
248	0.0198673945970815	2.17615175175407	0.0198673945970815	15	0.0198673945970815	D	GO:0006287	base-excision repair, gap-filling
249	0.0201742535591373	2.1081075279099	0.0201742535591373	28	0.0201742535591372	D	GO:0005747	mitochondrial respiratory chain complex I
250	0.0232489588628591	1.99892731989892	0.0232489588628591	161	0.0232489588628591	D	GO:0061630	ubiquitin protein ligase activity
251	0.0233914721553155	1.99884720940528	0.0233914721553155	124	0.0233914721553155	D	GO:0005819	spindle
252	0.0236286057475528	2.02056610605241	0.0236286057475528	39	0.0236286057475528	D	GO:0003724	RNA helicase activity
253	0.0237248188660703	1.98613139504711	0.0237248188660704	325	0.0237248188660703	D	GO:0016567	protein ubiquitination
254	0.0239695468856179	2.11804081452345	0.0239695468856179	12	0.0239695468856179	D	GO:0005839	proteasome core complex
255	0.0242827280141822	1.99708047814557	0.0242827280141822	55	0.0242827280141822	D	GO:0042254	ribosome biogenesis
256	0.0251217529961778	1.98473829976398	0.0251217529961778	50	0.0251217529961778	D	GO:0006606	protein import into nucleus
257	0.0251217529961778	1.98473829976398	0.0251217529961778	50	0.0251217529961778	D	GO:0031145	anaphase-promoting complex-dependent catabolic process
258	0.0251217529961778	1.98473829976398	0.0251217529961778	50	0.0251217529961778	D	GO:1901990	regulation of mitotic cell cycle phase transition
259	0.0260406882973545	1.94551099980633	0.0260406882973545	389	0.0260406882973545	D	GO:0015031	protein transport
260	0.0265437007630382	1.97269904196375	0.0265437007630382	35	0.0265437007630382	D	GO:0042795	snRNA transcription by RNA polymerase II
261	0.0265437007630382	1.97269904196375	0.0265437007630382	35	0.0265437007630382	D	GO:0006521	regulation of cellular amino acid metabolic process
262	0.0272451253452547	1.9256796440832	0.0272451253452547	418	0.0272451253452547	D	GO:0005768	endosome
263	0.0276086090835099	1.9840705311019	0.0276086090835099	21	0.0276086090835099	D	GO:0006099	tricarboxylic acid cycle
264	0.029239385194934	1.92253138327597	0.029239385194934	41	0.029239385194934	D	GO:0038061	NIK/NF-kappaB signaling
265	0.0294249456709129	1.97142972763975	0.0294249456709129	17	0.0294249456709129	D	GO:0005689	U12-type spliceosomal complex
266	0.0299667477101993	1.89473568137879	0.0299667477101993	86	0.0299667477101993	D	GO:0050852	T cell receptor signaling pathway
267	0.0300905818577722	1.88568128234469	0.0300905818577722	179	0.0300905818577722	D	GO:0006412	translation
268	0.0301883973787689	1.98887199927399	0.030188397378769	13	0.0301883973787689	D	GO:0010803	regulation of tumor necrosis factor-mediated signaling pathway
269	0.0301883973787689	1.98887199927399	0.030188397378769	13	0.0301883973787689	D	GO:0030687	preribosome, large subunit precursor
270	0.0301883973787689	1.98887199927399	0.030188397378769	13	0.0301883973787689	D	GO:0005761	mitochondrial ribosome
271	0.0313472272033566	1.88642866532573	0.0313472272033567	47	0.0313472272033566	D	GO:1900034	regulation of cellular response to heat
272	0.0318804165403509	1.86054460363918	0.031880416540351	161	0.031880416540351	D	GO:0004842	ubiquitin-protein transferase activity
273	0.0332454775626393	1.87976722258253	0.0332454775626393	27	0.0332454775626393	D	GO:0006120	mitochondrial electron transport, NADH to ubiquinone
274	0.0340779480334349	1.83391304677025	0.0340779480334349	106	0.0340779480334349	D	GO:0006888	endoplasmic reticulum to Golgi vesicle-mediated transport
275	0.0348467618956984	1.8827696850269	0.0348467618956984	18	0.0348467618956984	D	GO:0000375	RNA splicing, via transesterification reactions
276	0.0367218672117026	1.81860833006886	0.0367218672117026	38	0.0367218672117026	D	GO:0005758	mitochondrial intermembrane space
277	0.0369060175141699	1.87677948122434	0.0369060175141699	14	0.0369060175141699	D	GO:0032039	integrator complex
278	0.0369418011554151	1.9207921017783	0.0369418011554151	10	0.0369418011554151	D	GO:0048026	positive regulation of mRNA splicing, via spliceosome
279	0.0369418011554151	1.9207921017783	0.0369418011554151	10	0.0369418011554151	D	GO:0005685	U1 snRNP
280	0.0369499091215985	1.83715976196178	0.0369499091215985	23	0.0369499091215985	D	GO:0051603	proteolysis involved in cellular protein catabolic process
281	0.0369499091215985	1.83715976196178	0.0369499091215985	23	0.0369499091215985	D	GO:0043021	ribonucleoprotein complex binding
282	0.0375977322588297	1.80052863107685	0.0375977322588298	49	0.0375977322588297	D	GO:0019058	viral life cycle
283	0.0421750474458479	1.76935063215175	0.0421750474458479	24	0.0421750474458479	D	GO:0008137	NADH dehydrogenase (ubiquinone) activity
284	0.0429174030428399	1.73906209067953	0.0429174030428399	45	0.0429174030428399	D	GO:1902036	regulation of hematopoietic stem cell differentiation
285	0.0441330070448151	1.77694067202522	0.0441330070448151	15	0.0441330070448151	D	GO:0007020	microtubule nucleation
286	0.0441330070448151	1.77694067202522	0.0441330070448151	15	0.0441330070448151	D	GO:1903955	positive regulation of protein targeting to mitochondrion
287	0.0441330070448151	1.77694067202522	0.0441330070448151	15	0.0441330070448151	D	GO:0000387	spliceosomal snRNP assembly
288	0.0443525449868441	1.71345453393284	0.0443525449868441	80	0.0443525449868441	D	GO:0031966	mitochondrial membrane
289	0.0446976508033895	1.72209790991522	0.0446976508033895	40	0.0446976508033895	D	GO:0048208	COPII vesicle coating
290	0.0446976508033895	1.72209790991522	0.0446976508033895	40	0.0446976508033895	D	GO:0010972	negative regulation of G2/M transition of mitotic cell cycle
291	0.0458129174848668	1.70258506690298	0.0458129174848668	57	0.0458129174848668	D	GO:0051028	mRNA transport
292	0.0458129174848668	1.70258506690298	0.0458129174848668	57	0.0458129174848668	D	GO:0002223	stimulatory C-type lectin receptor signaling pathway
293	0.0461560648557579	1.68745791279551	0.046156064855758	202	0.0461560648557579	D	GO:0019899	enzyme binding
294	0.0462730201830948	1.78347102381642	0.0462730201830949	11	0.0462730201830948	D	GO:0030515	snoRNA binding
295	0.0462730201830948	1.78347102381642	0.0462730201830949	11	0.0462730201830948	D	GO:0039702	viral budding via host ESCRT complex
296	0.0462730201830948	1.78347102381642	0.0462730201830949	11	0.0462730201830948	D	GO:0015986	proton motive force-driven ATP synthesis
297	0.0462730201830948	1.78347102381642	0.0462730201830949	11	0.0462730201830948	D	GO:0016180	snRNA processing
298	0.0462730201830948	1.78347102381642	0.0462730201830949	11	0.0462730201830948	D	GO:0034399	nuclear periphery
299	0.0462730201830948	1.78347102381642	0.0462730201830949	11	0.0462730201830948	D	GO:0051170	import into nucleus
300	0.0468758201769797	1.69540884990668	0.0468758201769798	46	0.0468758201769797	D	GO:0019903	protein phosphatase binding
301	0.0470084281198525	1.72392724359197	0.0470084281198525	20	0.0470084281198525	D	GO:0050769	positive regulation of neurogenesis
302	0.0473573307556933	1.70201355115034	0.0473573307556934	30	0.0473573307556933	D	GO:0016573	histone acetylation
303	0.0275905982760254	1.92007403070606	0.0275905982760254	449	0.0275905982760254	E	GO:0005730	nucleolus
304	0.0297057538936601	1.89046720605722	0.0297057538936602	220	0.0297057538936602	E	GO:0006281	DNA repair
305	0.0329162964173797	1.85768771668875	0.0329162964173797	68	0.0329162964173797	E	GO:0006351	transcription, DNA-templated
306	0.0396533651486974	1.75820198498126	0.0396533651486975	275	0.0396533651486974	E	GO:0006974	cellular response to DNA damage stimulus
307	0.0439835198312461	1.74416364962608	0.0439835198312462	30	0.0439835198312461	E	GO:0003684	damaged DNA binding
308	0.0486434793321165	1.66815609213934	0.0486434793321165	90	0.0486434793321165	E	GO:0006457	protein folding
309	0.00591955224238956	2.52645419904302	0.00591955224238956	271	0.00591955224238957	F	GO:0043005	neuron projection
310	0.00839488297943223	2.50952532826269	0.00839488297943223	26	0.00839488297943223	F	GO:0050877	nervous system process
311	0.0102698858806732	2.38726623680067	0.0102698858806732	37	0.0102698858806732	F	GO:0030594	neurotransmitter receptor activity
312	0.0126652778881613	2.27279823119343	0.0126652778881613	60	0.0126652778881613	F	GO:0042391	regulation of membrane potential
313	0.0141047724014309	2.2178759547767	0.0141047724014309	84	0.0141047724014309	F	GO:0006813	potassium ion transport
314	0.0193514689766063	2.11827888399097	0.0193514689766063	37	0.0193514689766063	F	GO:1902476	chloride transmembrane transport
315	0.0204917634778927	2.08008473965186	0.0204917634778927	48	0.0204917634778927	F	GO:0007218	neuropeptide signaling pathway
316	0.0209091911259877	2.13678285867081	0.0209091911259877	20	0.0209091911259877	F	GO:0005230	extracellular ligand-gated ion channel activity
317	0.0227999157709376	2.08992912046824	0.0227999157709376	21	0.0227999157709376	F	GO:1904315	transmitter-gated ion channel activity involved in regulation of postsynaptic membrane potential
318	0.0242054718252	1.99091368947433	0.0242054718252	85	0.0242054718252	F	GO:0071805	potassium ion transmembrane transport
319	0.0250767744659597	2.09968884826729	0.0250767744659597	14	0.0250767744659597	F	GO:1903861	positive regulation of dendrite extension
320	0.0305605690323601	1.97791609077312	0.0305605690323602	16	0.0305605690323601	F	GO:0007214	gamma-aminobutyric acid signaling pathway
321	0.0310699060547849	1.92582111476146	0.0310699060547849	25	0.0310699060547849	F	GO:0034707	chloride channel complex
322	0.0310699060547849	1.92582111476146	0.0310699060547849	25	0.0310699060547849	F	GO:0014704	intercalated disc
323	0.0323646799500596	1.8543889712236	0.0323646799500596	157	0.0323646799500596	F	GO:0007268	chemical synaptic transmission
324	0.0347204314567692	1.83248838712821	0.0347204314567692	70	0.0347204314567692	F	GO:0016363	nuclear matrix
325	0.0355396786002262	1.83967571044068	0.0355396786002262	37	0.0355396786002261	F	GO:0006821	chloride transport
326	0.0383358304591089	1.77336083892196	0.0383358304591089	321	0.0383358304591089	F	GO:0006811	ion transport
327	0.0405755882902345	1.78609335917772	0.0405755882902345	29	0.0405755882902345	F	GO:0060078	regulation of postsynaptic membrane potential
328	0.0409213803041264	1.877771957741	0.0409213803041264	11	0.0409213803041264	F	GO:0004890	GABA-A receptor activity
329	0.0409213803041264	1.877771957741	0.0409213803041264	11	0.0409213803041264	F	GO:1902711	GABA-A receptor complex
330	0.0418161289396185	1.75128059190929	0.0418161289396185	51	0.0418161289396185	F	GO:0005267	potassium channel activity
331	0.0437526977393022	1.71473549451335	0.0437526977393022	154	0.0437526977393022	F	GO:0034220	ion transmembrane transport
332	0.0476187877805572	1.67116312937714	0.0476187877805572	302	0.0476187877805572	F	GO:0030425	dendrite
333	0.0480628070418094	1.68188304779272	0.0480628070418094	54	0.0480628070418094	F	GO:0071356	cellular response to tumor necrosis factor
334	0.0485732202381474	1.69148114458738	0.0485732202381475	32	0.0485732202381474	F	GO:0005254	chloride channel activity
335	0.00713170868908508	2.46041290695648	0.00713170868908508	272	0.00713170868908507	G	GO:0003700	DNA-binding transcription factor activity
336	0.0104815481990797	2.31472044056922	0.0104815481990797	358	0.0104815481990797	G	GO:0000981	DNA-binding transcription factor activity, RNA polymerase II-specific
337	0.0124729016019645	2.24640044610255	0.0124729016019645	467	0.0124729016019645	G	GO:0030154	cell differentiation
338	0.0150042541904422	2.19246806842856	0.0150042541904422	97	0.0150042541904422	G	GO:0006954	inflammatory response
339	0.0217796144342275	2.03842765516318	0.0217796144342275	89	0.0217796144342275	G	GO:0009897	external side of plasma membrane
340	0.0232628687249063	2.0336352430812	0.0232628687249064	45	0.0232628687249063	G	GO:0005201	extracellular matrix structural constituent
341	0.0296892052355995	1.89239510212445	0.0296892052355995	188	0.0296892052355995	G	GO:0001228	DNA-binding transcription activator activity, RNA polymerase II-specific
342	0.0302869889188317	2.02528049942084	0.0302869889188317	14	0.0302869889188317	G	GO:0003180	aortic valve morphogenesis
343	0.0305205592320551	1.90172955034501	0.0305205592320551	55	0.0305205592320551	G	GO:0009653	anatomical structure morphogenesis
344	0.0351281459132031	1.81258443046947	0.0351281459132031	461	0.0351281459132031	G	GO:0006355	regulation of transcription, DNA-templated
345	0.0367831237194133	1.79222775134083	0.0367831237194133	363	0.0367831237194133	G	GO:0000978	RNA polymerase II cis-regulatory region sequence-specific DNA binding
346	0.0373558421213017	1.78543237787582	0.0373558421213017	331	0.0373558421213017	G	GO:0007186	G protein-coupled receptor signaling pathway
347	0.0417122444796323	1.74336368610242	0.0417122444796322	94	0.0417122444796323	G	GO:0007267	cell-cell signaling
348	0.0498189350773708	1.64828555119987	0.0498189350773708	497	0.0498189350773708	G	GO:0005615	extracellular space
349	4.90966501449418e-13	9.14137590955724	4.9096650144942e-13	50	4.90966501449417e-13	H	GO:0022626	cytosolic ribosome
350	1.20420158619135e-12	8.82164758572527	1.20420158619136e-12	52	1.20420158619135e-12	H	GO:0002181	cytoplasmic translation
351	5.02361177463545e-12	8.31950089244913	5.02361177463544e-12	56	5.02361177463545e-12	H	GO:0006614	SRP-dependent cotranslational protein targeting to membrane
352	7.02010348113688e-12	7.68543363332831	7.0201034811369e-12	84	7.02010348113687e-12	H	GO:0003735	structural constituent of ribosome
353	2.26216730037508e-11	7.27117868069025	2.26216730037509e-11	102	2.26216730037508e-11	H	GO:0005840	ribosome
354	7.53150383043695e-11	7.40033443838139	7.53150383043697e-11	68	7.53150383043695e-11	H	GO:0019083	viral transcription
355	8.35114134148856e-11	7.27182484353073	8.35114134148864e-11	75	8.35114134148856e-11	H	GO:0000184	nuclear-transcribed mRNA catabolic process, nonsense-mediated decay
356	4.07976240375398e-10	6.78234275239914	4.07976240375401e-10	89	4.07976240375397e-10	H	GO:0006413	translational initiation
357	1.85592804948575e-09	6.15168272686831	1.85592804948574e-09	179	1.85592804948575e-09	H	GO:0006412	translation
358	1.40362648871035e-08	7.01702577368218	1.40362648871035e-08	33	1.40362648871035e-08	H	GO:0022625	cytosolic large ribosomal subunit
359	1.8256756664182e-07	5.31149167092594	1.8256756664182e-07	132	1.8256756664182e-07	H	GO:0006364	rRNA processing
360	1.01049563069845e-05	5.34799222704707	1.01049563069845e-05	21	1.01049563069844e-05	H	GO:0022627	cytosolic small ribosomal subunit
361	5.2333327675383e-05	3.93746674717815	5.23333276753832e-05	204	5.2333327675383e-05	H	GO:0005743	mitochondrial inner membrane
362	0.000132691528453416	4.27607354253427	0.000132691528453415	22	0.000132691528453415	H	GO:0042788	polysomal ribosome
363	0.00067617239344617	3.50879980176816	0.00067617239344617	29	0.00067617239344617	H	GO:0070469	respirasome
364	0.00125891677971644	3.04127804411274	0.00125891677971644	259	0.00125891677971644	H	GO:0005925	focal adhesion
365	0.00129184226336603	3.28769260233097	0.00129184226336603	27	0.00129184226336603	H	GO:0006120	mitochondrial electron transport, NADH to ubiquinone
366	0.00137667195074592	3.25174107796503	0.00137667195074592	28	0.00137667195074592	H	GO:0005747	mitochondrial respiratory chain complex I
367	0.00180902168124064	3.10459444599204	0.00180902168124064	33	0.00180902168124064	H	GO:0032981	mitochondrial respiratory chain complex I assembly
368	0.00207775284135194	2.87522786664179	0.00207775284135194	449	0.00207775284135194	H	GO:0005730	nucleolus
369	0.00231675612800403	3.09273457028697	0.00231675612800403	24	0.00231675612800403	H	GO:0008137	NADH dehydrogenase (ubiquinone) activity
370	0.00505472185594866	2.98589508473243	0.00505472185594866	13	0.00505472185594866	H	GO:0042274	ribosomal small subunit biogenesis
371	0.00562195573674444	2.89618000113011	0.00562195573674445	14	0.00562195573674444	H	GO:0015935	small ribosomal subunit
372	0.0071421859615087	2.707001537196	0.00714218596150872	17	0.0071421859615087	H	GO:0048027	mRNA 5'-UTR binding
373	0.00848628961589042	2.44190785554397	0.00848628961589042	59	0.00848628961589042	H	GO:0070498	interleukin-1-mediated signaling pathway
374	0.0113521798598601	2.34041847904794	0.0113521798598601	47	0.0113521798598601	H	GO:0061418	regulation of transcription from RNA polymerase II promoter in response to hypoxia
375	0.0116448355361905	2.28819358479557	0.0116448355361905	125	0.0116448355361905	H	GO:0043161	proteasome-mediated ubiquitin-dependent protein catabolic process
376	0.0137889300476152	2.23383023089968	0.0137889300476152	79	0.0137889300476152	H	GO:0043488	regulation of mRNA stability
377	0.0140029501595213	2.41514866844799	0.0140029501595213	15	0.0140029501595213	H	GO:0000027	ribosomal large subunit assembly
378	0.0170295199102835	2.26655883021015	0.0170295199102835	19	0.0170295199102835	H	GO:0042273	ribosomal large subunit biogenesis
379	0.0180300058690347	2.15333717563303	0.0180300058690347	41	0.0180300058690347	H	GO:0070125	mitochondrial translational elongation
380	0.0190524795110923	2.12602828544209	0.0190524795110923	43	0.0190524795110923	H	GO:0036388	pre-replicative complex assembly
381	0.0195744552149671	2.11273796117875	0.0195744552149671	44	0.0195744552149671	H	GO:0070126	mitochondrial translational termination
382	0.0228653036355983	2.03718327357853	0.0228653036355983	50	0.0228653036355983	H	GO:0031145	anaphase-promoting complex-dependent catabolic process
383	0.0238949996733008	1.98691982535662	0.0238949996733008	199	0.0238949996733008	H	GO:0014069	postsynaptic density
384	0.024488707348231	1.990811303104	0.024488707348231	79	0.024488707348231	H	GO:1990904	ribonucleoprotein complex
385	0.0261747861917162	2.14212110736527	0.0261747861917162	12	0.0261747861917162	H	GO:0005839	proteasome core complex
386	0.0287681396408332	2.0559176968158	0.0287681396408332	14	0.0287681396408332	H	GO:0010499	proteasomal ubiquitin-independent protein catabolic process
387	0.0296670438644142	1.91206095633972	0.0296670438644142	61	0.0296670438644142	H	GO:0031146	SCF-dependent proteasomal ubiquitin-dependent protein catabolic process
388	0.0313354955862068	1.90593415334745	0.0313354955862068	38	0.0313354955862068	H	GO:0005791	rough endoplasmic reticulum
389	0.0323941348355073	1.96077146398698	0.0323941348355073	17	0.0323941348355073	H	GO:0031369	translation initiation factor binding
390	0.0330144522027528	1.87855867541772	0.0330144522027528	40	0.0330144522027528	H	GO:0010972	negative regulation of G2/M transition of mitotic cell cycle
391	0.0338703748280047	1.86520683283838	0.0338703748280048	41	0.0338703748280047	H	GO:0038061	NIK/NF-kappaB signaling
392	0.035615991916489	1.839101039008	0.035615991916489	43	0.035615991916489	H	GO:0000049	tRNA binding
393	0.0371108076549572	1.86552172762634	0.0371108076549572	21	0.0371108076549572	H	GO:0019843	rRNA binding
394	0.039491341360034	1.82538832168974	0.0394913413600341	23	0.039491341360034	H	GO:0051603	proteolysis involved in cellular protein catabolic process
395	0.0472064036598713	1.67535898794069	0.0472064036598713	325	0.0472064036598713	H	GO:0016567	protein ubiquitination
396	0.0491746420822102	1.67261836525672	0.0491746420822102	57	0.0491746420822101	H	GO:0002223	stimulatory C-type lectin receptor signaling pathway
397	0.0492830306775173	1.66399944735721	0.0492830306775173	86	0.0492830306775173	H	GO:0050852	T cell receptor signaling pathway
398	0.0064670099206345	2.49620275163737	0.00646700992063449	274	0.0064670099206345	I	GO:0009986	cell surface
399	0.00756961363385477	2.65180756657169	0.00756961363385478	19	0.00756961363385477	I	GO:0048709	oligodendrocyte differentiation
400	0.00924007476074779	2.36047545260531	0.00924007476074778	497	0.00924007476074779	I	GO:0005615	extracellular space
401	0.0120191531492055	2.35694683497102	0.0120191531492055	31	0.0120191531492055	I	GO:0042552	myelination
402	0.0125901411466938	2.4935194100853	0.0125901411466938	14	0.0125901411466937	I	GO:0043209	myelin sheath
403	0.0227355992002354	2.0150564946031	0.0227355992002354	118	0.0227355992002354	I	GO:0062023	collagen-containing extracellular matrix
404	0.0295686556522144	2.02014361072529	0.0295686556522144	16	0.0295686556522144	I	GO:0014003	oligodendrocyte development
405	0.0302110715136701	1.88216622899697	0.0302110715136701	287	0.0302110715136701	I	GO:0006629	lipid metabolic process
406	0.0326076193208754	1.94490068544784	0.0326076193208754	19	0.0326076193208754	I	GO:0006656	phosphatidylcholine biosynthetic process
407	0.0432685362548706	1.72287810562336	0.0432685362548706	125	0.0432685362548706	I	GO:0031012	extracellular matrix
408	0.0464149654985228	1.69979854270408	0.0464149654985228	62	0.0464149654985228	I	GO:0005198	structural molecule activity
409	0.0481700656532383	1.67387121751909	0.0481700656532383	97	0.0481700656532383	I	GO:0006631	fatty acid metabolic process
