# Supplementary material for: Sex chromosome gene expression associated with vocal learning following hormonal manipulation in female zebra finches
Source: eLife. 2025 Jun 30;12:RP89425. doi: 10.7554/eLife.89425 (PMC12208666; doi:10.7554/eLife.89425)
Supplement: Supplementary file 3. [file elife-89425-supp3.csv]

Z chromosome								W chromosome
ABHD17B	CPLANE1	FOCAD	LOC100224449	MED18	PLIN2	SERF1A	TMEM171	CHD1W	LOC116806914
ACAA2	CREB3	FSD1L	LOC100224709	MIER3	PLPP1	SETBP1	TMEM267	LOC100189940	LOC116806917
ACO1	CSNK1G3	FUT10	LOC100225594	MIR2954	POLR1E	SETD9	TMEM38B	LOC100190109	LOC116806918
AGGF1	CWC27	FXN	LOC100226145	MOCS2	PPIC	SGTB	TNPO1	LOC100190380	LOC116806920
AGTPBP1	CZH18orf25	GALT	LOC100226207	MPDZ	PPIP5K2	SHC3	TOPORS	LOC115492298	LOC116806923
AK3	CZH18orf32	GIN1	LOC100229438	MRPL17	PPWD1	SHLD3	TPGS2	LOC116806641	LOC116806940
AMACR	CZH5orf51	GNE	LOC100230245	MRPS27	PSIP1	SLC30A5	TRAPPC13	LOC116806651	LOC116806947
ANKRA2	CZH5orf63	GNG10	LOC100230481	MRPS30	PTAR1	SLC38A9	TRIM23	LOC116806853	LOC116806950
ANKRD55	CZH9orf40	GOLM1	LOC105760834	MRPS36	PTBP3	SLC44A1	TSTD2	LOC116806854	LOC116806951
AOPEP	CZH9orf64	GOLPH3	LOC105760853	MTAP	PTCD2	SLF1	TTC33	LOC116806857	LOC116806966
AP3B1	CZH9orf85	GRIN3A	LOC115490934	MTREX	PTGR1	SMAD2	TTC37	LOC116806862	LOC116806973
APBA1	DCP2	HABP4	LOC115490942	MTX3	PUM3	SMAD7	TUSC1	LOC116806863	LOC116806978
APTX	DCTN3	HACD4	LOC115490943	MYORG	RAB3C	SMARCA2	TUT7	LOC116806864	LOC116806979
ARHGEF39	DDX58	HAUS1	LOC115490975	NAA35	RAD1	SMC5	TXN	LOC116806866	LOC116806985
ARRDC3	DHX29	HAUS6	LOC115490991	NDUFAF2	RAD17	SMIM15	UBAP1	LOC116806867	LOC116806986
ATG12	DNAJA1	HEXB	LOC115491002	NDUFS4	RASA1	SNAPC3	UBAP2	LOC116806869	LOC116806988
ATP5F1A	DNAJC21	HINT1	LOC115491073	NFIB	RCL1	SNCAIP	UBE2R2	LOC116806870	LOC116806990
ATP5ME	DTWD2	HINT2	LOC115491151	NIPBL	REEP5	SNX18	UBQLN1	LOC116806871	LOC116806993
BDP1	ECPAS	HMGCR	LOC115491190	NLN	RFK	SNX2	UGCG	LOC116806872	SMAD4
BRIX1	ELAC1	HMGCS1	LOC115491229	NMRK1	RFX3	SNX24	UHRF2	LOC116806874
BTF3	ELAVL2	HNRNPK	LOC115491243	NOL6	RGMB	SNX30	UTP15	LOC116806876
C9orf72	ELP1	HSD17B4	LOC115491251	NSA2	RGP1	SPIN1	VCP	LOC116806879
CAAP1	EMC4	HSDL2	LOC115491282	NTRK2	RGS7BP	SPTLC1	WDR36	LOC116806881
CARNMT1	ERBIN	IDUA	LOC115491283	NUDT12	RHOBTB3	SREK1	WDR41	LOC116806882
CBWD1	ERCC6L2	IL6ST	LOC115491288	NUP155	RIC1	SREK1IP1	WDR70	LOC116806883
CCDC112	ERCC8	INIP	LOC116806725	PAIP1	RICTOR	SRFBP1	XPA	LOC116806886
CCDC171	ERMP1	IPO11	LOC116806757	PAM	RIOK2	SRP19	ZCCHC9	LOC116806887
CCNH	EXOSC5	ITGA2	LOC116806794	PARP8	RIT2	ST8SIA5	ZDHHC21	LOC116806888
CDC37L1	FAM172A	KATNAL2	LOC116806830	PCGF3	RNF170	STARD4	ZFAND5	LOC116806889
CDK7	FAM174A	KDM4C	LOC116806836	PELO	RNF180	STOML2	ZFR	LOC116806892
CEMIP2	FAM219A	KIAA0825	LSM5	PGM5	RNF20	SUB1	ZFYVE16	LOC116806894
CENPH	FANCG	KIAA1328	LYRM7	PHAX	RNF38	SYT4	ZNF131	LOC116806898
CENPK	FBXL17	KIF2A	LYSMD3	PIAS2	RPL17	TARS1	ZSWIM6	LOC116806902
CEP78	FBXO4	LMBRD2	MACIR	PIGG	RPL37	TBCA		LOC116806904
CERT1	FCHO2	LNPEP	MAP3K1	PIGO	RPP25L	TENT2		LOC116806905
CETN3	FEM1C	LOC100190031	MARVELD2	PIK3C3	RPS23	THAP1		LOC116806906
CHD1	FER	LOC100217858	MBLAC2	PIP5K1B	RPS6	TMED7		LOC116806909
CLTA	FKTN	LOC100219485	MCCC2	PJA2	SCAMP1	TMEM161B		LOC116806910
COMMD10	FNTA	LOC100221697	MCTP1	PLAA	SECISBP2	TMEM167A		LOC116806911
