# Supplementary material for: Sex chromosome gene expression associated with vocal learning following hormonal manipulation in female zebra finches
Source: eLife. 2025 Jun 30;12:RP89425. doi: 10.7554/eLife.89425 (PMC12208666; doi:10.7554/eLife.89425)
Supplement: Supplementary file 4. [file elife-89425-supp4.csv]

	gene_id	brain_region	avg_female_fpkm	avg_male_fpkm	module_assigned	male_avg_percentage
	CRHBP	mst	35.8655604460329	34.6147478632188	A	49.1126510277695
	CRHBP	ax	41.4300301865289	42.3421955261737	A	50.5444318399592
	CRHBP	ra	19.2968795655425	75.4222967309208	A	79.6272726178014
	CRHBP	lman	58.1029944955196	104.836787230052	A	64.3408172760544
	CRHBP	pln	83.3483552614491	96.0619274891733	A	53.5431559531612
	CRHBP	an	81.1216734460525	162.039456141958	A	66.6387166470654
	CRHBP	lai	125.366817870205	200.941267845111	A	61.5802294339773
	CRHBP	hvc	125.244739183528	380.577762759041	A	75.2393895679737
	SH3GL2	mst	19.5947189280457	22.6407865104928	A	53.6060508224293
	SH3GL2	ax	20.3453243271735	29.0364240947644	A	58.7999109441515
	SH3GL2	hvc	80.9794194024889	94.7530924987687	A	53.9189313768016
	SH3GL2	pln	80.0736445985822	106.535804149548	A	57.0902517874864
	SH3GL2	lai	94.4975752909865	104.28378433152	A	52.4615509872551
	SH3GL2	an	90.4753848346382	141.324944348784	A	60.9683967432826
	SH3GL2	ra	95.4649981205495	173.577180335106	A	64.5167167956587
	SH3GL2	lman	145.003133439417	159.47646862333	A	52.3767331351364
	HMGCS1	mst	26.6057805842422	47.0430112148275	A	63.8747901570081
	HMGCS1	ax	26.0083068511258	56.5306019779396	A	68.4896405585056
	HMGCS1	lai	31.7026844973679	51.2118907238742	A	61.7646422082303
	HMGCS1	ra	28.0887136659981	61.8438498627438	A	68.7669153820784
	HMGCS1	pln	42.3737203815366	71.9572941636033	A	62.9376853252651
	HMGCS1	hvc	45.8669442511817	90.7733171623275	A	66.4323356990834
	HMGCS1	lman	37.8538014208508	98.9340885089129	A	72.3266427749653
	HMGCS1	an	49.6786937560264	101.398295531077	A	67.1169686459544
	PIK3R1	ra	19.7099685129016	19.9284494015748	A	50.2755923421875
	PIK3R1	lai	15.940828399134	24.0744068190079	A	60.1631020979058
	PIK3R1	hvc	34.715693158621	30.2915441684368	A	46.5971873501362
	PIK3R1	lman	33.9227929372014	34.9155473562486	A	50.7210766665896
	PIK3R1	pln	31.3661145508587	39.8394982932226	A	55.9499408852207
	PIK3R1	an	40.3127456181969	39.9682388482458	A	49.7854368800776
	PIK3R1	ax	87.9168411960721	72.0269101253297	A	45.0326502475198
	PIK3R1	mst	80.7823126009511	99.3344250077263	A	55.1500245488239
	PHF24	mst	11.6671149005373	11.7487795430194	A	50.1743786526688
	PHF24	ax	14.7615664350539	11.1058078360271	A	42.9336496222699
	PHF24	ra	39.3800724538937	45.5346675735966	A	53.6239851395119
	PHF24	hvc	64.6818895169062	59.7537357727767	A	48.0197978944306
	PHF24	lman	56.5588480734783	80.5562956396897	A	58.7508377690257
	PHF24	lai	66.3887709839815	80.7652762448449	A	54.8848487457867
	PHF24	an	77.845889591302	94.6046546813131	A	54.8590061459934
	PHF24	pln	95.1901335517772	90.5840891200699	A	48.7603112085568
	LOC100218989	ax	58.7030722921851	41.6167538131722	A	41.4840769056614
	LOC100218989	an	56.1120944179734	44.8492057176422	A	44.4221752863709
	LOC100218989	mst	60.7503729235963	46.0924628114146	A	43.1404337916789
	LOC100218989	lman	66.2705868209232	52.1431594342417	A	44.0347181668254
	LOC100218989	pln	69.7910996590591	54.2806528265027	A	43.7494044688531
	LOC100218989	ra	69.8211342634208	66.1315087034732	A	48.6430475055766
	LOC100218989	lai	77.5286638313829	59.5149113059473	A	43.4277281852199
	LOC100218989	hvc	64.5264302407128	78.2627485497495	A	54.8099997581729
	DAPK1	lai	6.44508895024619	11.4815569152753	A	64.0474353172665
	DAPK1	pln	6.41819636846838	11.570852312316	A	64.3216465619763
	DAPK1	ra	7.31226052810992	11.753870295081	A	61.6479054092312
	DAPK1	an	7.51605549738894	12.9922992410673	A	63.3512507792973
	DAPK1	lman	10.5211371233276	20.3143523617712	A	65.8797791148671
	DAPK1	hvc	10.2252235862966	28.6909818410786	A	73.7250241281135
	DAPK1	mst	45.5531339927137	69.4909169757813	A	60.4037465568832
	DAPK1	ax	42.4795802924855	101.990059558417	A	70.596188696583
	SYT4	ax	16.7867163753236	18.0731838045866	A	51.8451966623881
	SYT4	mst	14.9570107566994	20.8497806291118	A	58.2285645325198
	SYT4	pln	26.5222109462285	35.6540253992366	A	57.3434924576889
	SYT4	lman	28.9499699746984	48.8233821885517	A	62.7764919867013
	SYT4	ra	46.4286542841764	42.5770036815148	A	47.8362888996639
	SYT4	hvc	34.657424842474	61.9711247672676	A	64.1333488058689
	SYT4	lai	38.1876989342906	60.3824127551484	A	61.2583385777151
	SYT4	an	42.8347007309137	62.910200120444	A	59.4924196003313
	LOC116806825	ra	6.09043426232997	6.11061248376932	A	50.0826905340962
	LOC116806825	lai	3.55770268311581	8.91397704894822	A	71.4737488490091
	LOC116806825	hvc	6.25373630759372	9.97963209626216	A	61.4760402646423
	LOC116806825	lman	7.38408269708441	10.4787611240344	A	58.6623341107959
	LOC116806825	an	7.79350349606194	10.6197670035995	A	57.6745288339448
	LOC116806825	pln	6.808620754777	15.600517582685	A	69.6167668196557
	LOC116806825	ax	29.1596796447293	33.2542342389638	A	53.2801616974899
	LOC116806825	mst	25.0335734461323	46.9303071705668	A	65.2136971608459
	PSAT1	lman	17.9684587587191	25.253674076742	A	58.4276444035702
	PSAT1	pln	21.4439364479715	28.1596329256874	A	56.7693681750271
	PSAT1	hvc	33.4011800873769	21.7216128779292	A	39.4058640889272
	PSAT1	lai	26.8990457010897	30.6511474790241	A	53.259851592671
	PSAT1	ra	30.1671713759527	28.7085453920676	A	48.7612668991935
	PSAT1	an	26.0784052761887	38.9793259614636	A	59.9149789270614
	PSAT1	mst	32.2869754150765	44.9305021606626	A	58.1869591849751
	PSAT1	ax	34.9720786924747	57.0620628847931	A	62.0009725813396
	NARS1	ax	30.4445556171719	33.2289864662599	A	52.1864896768579
	NARS1	hvc	31.896592892944	33.1777925979914	A	50.9844116816331
	NARS1	pln	31.0381235918075	35.2165101185928	A	53.1532787163605
	NARS1	mst	30.8588773721479	35.7312398716358	A	53.658472684205
	NARS1	ra	33.6838171685236	35.0602084523235	A	51.0010988383131
	NARS1	lai	35.8687958502769	39.0653084007908	A	52.1328823387305
	NARS1	an	34.4866190569449	41.1937695997645	A	54.4312342086691
	NARS1	lman	35.6174572086698	42.3757232305457	A	54.3326006093206
	AP3S1	ax	16.7278715531555	17.6730568804316	A	51.3737788052739
	AP3S1	mst	17.1094801723847	20.5134112676628	A	54.5237499896868
	AP3S1	lman	18.9359023384654	24.1243352843677	A	56.0246218232096
	AP3S1	ra	20.2402334738115	25.3547564198676	A	55.6086457722465
	AP3S1	lai	21.6489136498348	27.6507360104463	A	56.0870841902219
	AP3S1	hvc	21.1987181164617	30.2613130318778	A	58.805469714245
	AP3S1	pln	25.2872234382564	28.4656604969636	A	52.956527004707
	AP3S1	an	26.5827731063247	34.0888510864909	A	56.1858225159028
	CERT1	lai	6.16673663955232	12.501310924254	A	66.9663545773881
	CERT1	hvc	8.0429074700844	12.2370090360484	A	60.3405296680971
	CERT1	ra	7.29378570435531	14.5434559036675	A	66.5993268047388
	CERT1	pln	6.70640818455488	15.1508340662806	A	69.3172262649076
	CERT1	an	7.61010602812118	14.5045801570664	A	65.5879990138932
	CERT1	lman	7.04355293597211	15.6530699897778	A	68.9665155956703
	CERT1	mst	17.7595796413512	31.9582604449586	A	64.2792615074977
	CERT1	ax	15.6364096545519	46.429024164097	A	74.8065731720486
	LOC100230481	mst	3.33417686133823	7.97108075053933	A	70.5077321030238
	LOC100230481	ax	3.80343135266731	8.06294637778246	A	67.9478317725594
	LOC100230481	lman	5.95881094558893	8.95916372526901	A	60.0561666240834
	LOC100230481	hvc	11.8193305618774	13.4232365617621	A	53.1769866987551
	LOC100230481	an	11.2856951765697	26.1832850263686	A	69.8798976768397
	LOC100230481	ra	15.2840872396716	22.3798023500467	A	59.4197853536509
	LOC100230481	pln	13.4182375753552	30.6289325327593	A	69.5366636666557
	LOC100230481	lai	18.5842293252168	30.4177547716085	A	62.0745370463054
	PLPPR1	an	18.50887681677	17.1319804184076	A	48.0683736234556
	PLPPR1	hvc	19.9321042666387	18.5420185619453	A	48.1934796656876
	PLPPR1	pln	19.3451730763847	22.573292543867	A	53.8504742715616
	PLPPR1	ra	21.9529713719315	22.3527309882603	A	50.4511378841023
	PLPPR1	lman	27.3234149616925	17.8811772252028	A	39.5561078203611
	PLPPR1	lai	23.8015355194455	23.3991879947957	A	49.5737909350814
	PLPPR1	mst	28.9659291626801	29.5126082769884	A	50.4674185934218
	PLPPR1	ax	29.4589178524023	35.8416441708662	A	54.8871909526518
	RAD23B	hvc	18.2697130910249	17.2472994064493	A	48.5606704890392
	RAD23B	lai	17.3149093332539	20.7788687214862	A	54.5466209511363
	RAD23B	ra	17.2232213183704	21.2766262110846	A	55.2641830459368
	RAD23B	pln	18.270634894948	21.6098630332006	A	54.1865426859373
	RAD23B	an	20.3082163920782	24.9760720914648	A	55.1539461651064
	RAD23B	lman	21.0331991446144	24.4645683079256	A	53.7709203719617
	RAD23B	ax	25.9924311160678	26.5583760500579	A	50.5384740639673
	RAD23B	mst	24.8598699062927	28.2204312129445	A	53.1655446896419
	LOC100220295	lai	3.70246498555285	4.08496957618904	A	52.4559088593525
	LOC100220295	ra	4.9709180479214	3.57760439576698	A	41.850558612131
	LOC100220295	lman	5.16261158830335	5.50517159147968	A	51.6055819536412
	LOC100220295	an	6.26832904580434	7.62920904298874	A	54.8961189690202
	LOC100220295	hvc	8.41293664466351	11.7184215025904	A	58.2097909980749
	LOC100220295	pln	8.51246320647327	13.1328248638042	A	60.6729040572932
	LOC100220295	mst	19.1405624149582	24.2984137801053	A	55.9368933351303
	LOC100220295	ax	17.5110347219371	28.756441216325	A	62.1526042498983
	AQP3	ra	0.411578431181749	0.34515971925448	A	45.6115129196947
	AQP3	lai	0.493386419103163	0.672183780784777	A	57.6699525133194
	AQP3	lman	0.622255767359908	0.595388434442417	A	48.8967494413506
	AQP3	hvc	1.99814229804106	0.722629708842369	A	26.559730363814
	AQP3	pln	1.22704801268636	2.34980391368901	A	65.6947495187535
	AQP3	an	1.26586687305524	2.3248894949374	A	64.7465117840088
	AQP3	ax	16.9845742924693	4.22299123848896	A	19.9126638666958
	AQP3	mst	20.9288220905762	16.7655879517895	A	44.4776504870252
	VLDLR	lman	3.22764712189658	5.27175556618199	A	62.025012340882
	VLDLR	lai	3.75612117176214	7.08256260584568	A	65.3452278078073
	VLDLR	ra	4.42800923434001	7.49244794577362	A	62.8536962346791
	VLDLR	an	5.19404723728084	9.00210672338994	A	63.4122928529058
	VLDLR	pln	4.64447175796964	9.62050440419461	A	67.4414334439029
	VLDLR	hvc	8.61803033808463	9.07263684616666	A	51.2848766622175
	VLDLR	mst	14.4938887813882	20.8463110315728	A	58.9875301834808
	VLDLR	ax	10.5830320907221	42.3572174551623	A	80.0094782674767
	PIP5K1B	ra	6.20845327796536	10.1948367387651	A	62.1511704564566
	PIP5K1B	lman	5.42657138498927	14.1829442034334	A	72.3268463184624
	PIP5K1B	lai	8.07008970528472	14.3337104428757	A	63.9789247720666
	PIP5K1B	hvc	9.25642013384445	14.2442599299248	A	60.6121179951938
	PIP5K1B	pln	7.89993722540744	18.2966875514406	A	69.8436829450288
	PIP5K1B	an	8.17222077378913	18.1848145633175	A	68.9941578433751
	PIP5K1B	mst	11.7972377359911	19.6227301393746	A	62.4530560222485
	PIP5K1B	ax	8.69977259956125	79.1515354563254	A	90.097162134425
	LOC116806603	lai	7.21521140764578	6.98762109670858	A	49.198785485686
	LOC116806603	lman	8.15264163655299	7.43197505002748	A	47.6878912038111
	LOC116806603	ra	9.12664850612015	8.02503149674752	A	46.7886031887592
	LOC116806603	an	9.68112540859256	9.12463167191162	A	48.5204165556891
	LOC116806603	pln	10.1241472088776	11.1497190825519	A	52.4104031200184
	LOC116806603	hvc	10.8077237480481	10.8736015827563	A	50.1519229883393
	LOC116806603	mst	15.2094009174432	18.0173640661606	A	54.2254537119444
	LOC116806603	ax	15.8455110301551	18.0876300515002	A	53.3037304385553
	TLE4	lman	2.93927269393888	2.60326162482199	A	46.9687957729055
	TLE4	pln	2.93806644887575	3.65151746644576	A	55.4134754693021
	TLE4	hvc	5.37020934514964	4.23930947823077	A	44.1157310386482
	TLE4	ra	4.67852510072794	6.55926286056234	A	58.3679179848952
	TLE4	lai	5.89034020610674	6.19941257704231	A	51.2782410710927
	TLE4	an	5.87534146303669	6.83603283781627	A	53.7788651016087
	TLE4	mst	13.8800879382422	15.8380805846654	A	53.2942686978067
	TLE4	ax	13.1564044940279	22.0854446371525	A	62.6682344474721
	SLC25A51	ax	9.48101551627918	11.8602936729357	A	55.574349107549
	SLC25A51	mst	9.16605148154028	13.7416580740318	A	59.9870451504362
	SLC25A51	hvc	9.57692211338657	13.829536948174	A	59.0842763179231
	SLC25A51	ra	11.7253814628743	13.1151150792992	A	52.7973144861768
	SLC25A51	lman	10.0240357080816	14.8739976019376	A	59.7396485767899
	SLC25A51	an	11.0476613101629	14.9410631194146	A	57.490559645976
	SLC25A51	pln	12.0271847831163	14.1008042655572	A	53.9681957126092
	SLC25A51	lai	11.9860440558931	15.1814619156028	A	55.8809554750119
	ISL1	lai	0.0197514120441094	0.0111775554197127	A	36.1394392903261
	ISL1	pln	0.03960582450054	0.00714823243841332	A	15.2890099948904
	ISL1	ra	0.030600566645704	0.028536702366256	A	48.2550223286177
	ISL1	hvc	0.0891581689637717	0.0237328774192172	A	21.0228164053881
	ISL1	an	0.0962949081420268	0.0748063299631574	A	43.7205076898218
	ISL1	lman	0.112559729819495	0.0943743356398833	A	45.6059931120472
	ISL1	ax	13.8821779285299	8.14549500898998	A	36.9784635539767
	ISL1	mst	10.1354819836387	13.6027540388417	A	57.3031375455182
	LOC116806602	lai	7.05031446023989	7.78170782884866	A	52.4655888265042
	LOC116806602	lman	7.92645365959065	8.51849362859231	A	51.8000664843331
	LOC116806602	pln	8.98510101413923	8.89969322116243	A	49.7612279127925
	LOC116806602	ra	9.10787231971543	9.12852841529086	A	50.0566342445409
	LOC116806602	hvc	10.5286641281821	9.09923809742483	A	46.3586887321755
	LOC116806602	an	9.91758848859361	10.225369089013	A	50.7639905888536
	LOC116806602	ax	11.6542543480554	11.2129258635938	A	49.0350176970294
	LOC116806602	mst	12.9865067216284	12.3769717442108	A	48.798400270218
	MLLT3	lai	3.33535643005543	5.81240244568995	A	63.5390867275821
	MLLT3	ra	4.06236731709014	5.33485351229731	A	56.7705453469168
	MLLT3	an	4.40790587125695	5.5505839737717	A	55.7372057425212
	MLLT3	lman	4.22813659001832	6.07407349880025	A	58.958936446003
	MLLT3	hvc	6.97600640166968	7.37050830740801	A	51.3749050335156
	MLLT3	ax	6.5369749070568	8.81746998706412	A	57.4261723420574
	MLLT3	mst	7.16905419279521	8.36939437784977	A	53.8624840169765
	MLLT3	pln	6.29001824978534	9.26411448704252	A	59.5604695150098
	TESK1	ax	4.3667399717602	5.69844099709017	A	56.615385403657
	TESK1	mst	4.95050121248874	6.18885565541772	A	55.5584647193448
	TESK1	lman	5.2980461553143	6.77068760520234	A	56.1010603063672
	TESK1	hvc	6.36291200225703	7.67489554114398	A	54.673035781516
	TESK1	an	6.46085438317049	8.34683760648829	A	56.3682551765492
	TESK1	pln	6.88812762826389	8.81828698498469	A	56.1444938397739
	TESK1	lai	9.08714547608256	8.95463210945985	A	49.632759671284
	TESK1	ra	7.73218620829594	11.1294633333645	A	59.0057794721636
	LOC115491171	ax	3.3104105210436	2.37500353166732	A	41.7736247465543
	LOC115491171	mst	2.96560091432345	3.8751798954153	A	56.6482102437557
	LOC115491171	lman	3.48218892824941	3.91120870599396	A	52.9013709188148
	LOC115491171	hvc	4.05222751898611	5.10687190887858	A	55.7573585601873
	LOC115491171	ra	3.55362860352764	5.768696083184	A	61.880445887139
	LOC115491171	an	3.87645117440619	6.47427891137449	A	62.5490072460544
	LOC115491171	pln	4.65625318812482	7.81791101208339	A	62.6728242999471
	LOC115491171	lai	5.19263777973692	8.66886311321347	A	62.5391375736392
	ME2	an	2.01779991291697	2.40056529489928	A	54.3315272049624
	ME2	lman	2.46326251954414	3.0344334445155	A	55.1946390697603
	ME2	pln	2.34034859695565	3.16457824962935	A	57.4862906959882
	ME2	hvc	2.16911977693134	3.46961252684643	A	61.5317830307692
	ME2	lai	2.89700405136403	3.93585233139427	A	57.6018594701597
	ME2	ra	3.23454725256219	4.66439738789881	A	59.0508935080546
	ME2	mst	6.18828170107533	8.31525533655465	A	57.3326031779724
	ME2	ax	6.47618883657478	10.2428484096247	A	61.2645827555235
	EPB41L4A	an	1.33875528093752	1.99364802417791	A	59.8261327228175
	EPB41L4A	pln	1.49706087495184	2.10092319905198	A	58.3916758896068
	EPB41L4A	lai	1.28885515711402	2.91980077506687	A	69.3760863828528
	EPB41L4A	hvc	1.72131537050718	2.83217965780376	A	62.1979301656188
	EPB41L4A	ra	2.49154690219028	4.26080200600128	A	63.1010343797892
	EPB41L4A	lman	3.75496929303934	3.76387454928562	A	50.0592195850388
	EPB41L4A	mst	4.68576779693732	8.1981260161873	A	63.6308101812823
	EPB41L4A	ax	4.64807417822886	11.340891065931	A	70.9294872604302
	TTC39B	an	0.700808165937875	1.16424702793977	A	62.4242666791635
	TTC39B	pln	0.842082116121978	1.40882045155983	A	62.5891352112485
	TTC39B	lman	0.999520270032693	1.56787748956118	A	61.068741051219
	TTC39B	hvc	1.30068984936666	1.86232406244575	A	58.8781495867223
	TTC39B	ra	1.13531439776675	3.56418273411535	A	75.8417897509797
	TTC39B	lai	0.898329839698045	4.11422600549504	A	82.0784073546129
	TTC39B	ax	4.25385650857444	5.35780718341522	A	55.7427658219087
	TTC39B	mst	3.82359053780599	7.45325222078652	A	66.0934304072604
	GLIS3	an	0.307199351458488	0.422294038735756	A	57.8886723871906
	GLIS3	pln	0.339498749799339	0.734915118201575	A	68.401492207931
	GLIS3	ra	0.369778713547768	0.748593391601728	A	66.9359856307988
	GLIS3	lai	0.350379399056655	0.968752898455485	A	73.4386460162135
	GLIS3	lman	0.293849341473151	1.0527805989746	A	78.1789092424718
	GLIS3	hvc	0.579487481798159	0.793104689291452	A	57.7815250586675
	GLIS3	ax	4.47188650950956	5.63220947108712	A	55.7418445143721
	GLIS3	mst	4.37709231925489	7.32302553734973	A	62.5893313819565
	LIPG	an	0.851035588420248	1.2465186165321	A	59.4272421465466
	LIPG	hvc	1.65542783180044	1.09169033636352	A	39.7394749528795
	LIPG	pln	2.19608968045328	0.776245746542922	A	26.1156846395154
	LIPG	lman	0.741166768613919	2.43282156058885	A	76.648724199938
	LIPG	lai	1.88103258398347	2.30329907065655	A	55.0458056569779
	LIPG	ra	2.29009553127526	2.39251555995429	A	51.0936209166598
	LIPG	ax	6.41114107598979	3.85069341791784	A	37.5244155438676
	LIPG	mst	5.04259592156617	7.18979408550446	A	58.776691074668
	PLCXD3	lman	0.577562486074965	0.54271161899887	A	48.4445383983147
	PLCXD3	ra	1.41648908094853	1.50683853582562	A	51.5453186697013
	PLCXD3	lai	0.951859621833503	2.53148064347696	A	72.6739408345263
	PLCXD3	an	2.34974485588077	2.47717255839551	A	51.3199697817271
	PLCXD3	hvc	3.71687357196787	1.84475240483853	A	33.169299994852
	PLCXD3	pln	3.39107122083656	4.89558767742005	A	59.0779436866891
	PLCXD3	ax	5.46834679108585	6.35866082576948	A	53.7639023476014
	PLCXD3	mst	7.07857276037827	6.40918119193617	A	47.5185209827792
	NXNL2	lai	0.0128228467472906	0.141072372000348	A	91.6678069327691
	NXNL2	pln	0.0581357291803094	0.192350113379302	A	76.7908123723703
	NXNL2	an	0.16333524174042	0.185014062237131	A	53.1116497505773
	NXNL2	ra	0.054540299189357	0.368181383521909	A	87.097823125716
	NXNL2	hvc	0.332382617714478	0.866563420023247	A	72.2770994479746
	NXNL2	ax	2.51825930982157	0.663755591242081	A	20.8596003438013
	NXNL2	lman	1.44407243628386	4.33031812253134	A	74.9917775464748
	NXNL2	mst	4.61452939172845	7.0560383999917	A	60.4601123605803
	LOC116806605	hvc	5.99659925697868	3.99233741750292	A	39.96759162266
	LOC116806605	lai	5.43582542673492	5.53107947640135	A	50.4342795460878
	LOC116806605	ra	5.85294207306076	6.06348974272216	A	50.8834342062971
	LOC116806605	mst	6.41737358044044	6.12423610559801	A	48.8313403056676
	LOC116806605	pln	6.32395515984183	6.23216711568465	A	49.6344888885955
	LOC116806605	an	6.68544343353462	6.16495040802428	A	47.9747973800342
	LOC116806605	lman	6.51984025141719	6.85805879070102	A	51.264094377671
	LOC116806605	ax	5.77437124531456	8.01823283677479	A	58.1342927633732
	F2RL2	mst	1.02576329362522	1.08667725869239	A	51.4417912258014
	F2RL2	ax	0.809791082481551	1.60229765365906	A	66.4278071387526
	F2RL2	lai	1.46244414225055	2.4975047708411	A	63.0691159318826
	F2RL2	lman	1.54537217653518	2.73059166974966	A	63.8590916086002
	F2RL2	hvc	2.03561475101964	2.79620365552038	A	57.8706279966074
	F2RL2	pln	1.87105154011209	4.14716271740864	A	68.9101873072413
	F2RL2	ra	1.92265055494425	4.50000900045084	A	70.0645731201927
	F2RL2	an	2.36920065015772	6.46143172937191	A	73.1706570001737
	ENC1	lman	1.6157250356536	3.19523964405925	A	66.4157784723118
	ENC1	hvc	3.21991240370416	3.39364792709265	A	51.3134795382411
	ENC1	pln	2.81893644917646	4.08184365043655	A	59.1504669256952
	ENC1	ra	2.69922875906108	4.7460751667066	A	63.7458888720548
	ENC1	lai	2.39727097659785	5.84851467297044	A	70.9273187725495
	ENC1	an	3.92344085592772	5.60539613279283	A	58.825606308808
	ENC1	ax	4.70396436109376	5.11822522745685	A	52.1088010093288
	ENC1	mst	5.09393636943475	6.44051584954354	A	55.8372060265384
	LOC116806826	lai	0.193722719153382	0.274437066704708	A	58.6203845342445
	LOC116806826	pln	0.117657049199475	0.383094557343463	A	76.503909790375
	LOC116806826	lman	0.363668076486727	0.305572937177201	A	45.6596249988124
	LOC116806826	an	0.379346595661762	0.582751072532653	A	60.5708850356442
	LOC116806826	ra	0.460570260766745	0.712889021491309	A	60.7510658673659
	LOC116806826	hvc	1.0826328805614	1.25097509965685	A	53.6069087122274
	LOC116806826	mst	1.83256983222212	5.44356325535773	A	74.8139594182209
	LOC116806826	ax	2.63848931018608	5.46940662771476	A	67.4577802873332
	GDNF	an	0.392278428525528	0.495103181083205	A	55.7937166741046
	GDNF	lman	0.491284271071497	0.476051688297508	A	49.2126529244335
	GDNF	lai	0.489287127923287	0.645607568812946	A	56.8870019984766
	GDNF	pln	0.445924650432924	0.780122722319942	A	63.629084785551
	GDNF	ra	0.522524726333737	1.09369040139485	A	67.6698530183857
	GDNF	hvc	0.778672157794494	1.41762564776096	A	64.5461487133088
	GDNF	mst	3.82573960014368	5.39559871215667	A	58.5121001900503
	GDNF	ax	4.69209948709263	11.3710330356548	A	70.7896359539584
	TNFAIP8	lman	0.419296882691657	0.637685222224054	A	60.3307491449825
	TNFAIP8	lai	0.675566247064506	0.567318658425658	A	45.6453092253076
	TNFAIP8	an	1.03726258045536	0.749756926320681	A	41.9557214388395
	TNFAIP8	pln	1.02461132027789	2.10830015099851	A	67.295235448819
	TNFAIP8	hvc	2.37755292958233	1.59464427138749	A	40.1451436247463
	TNFAIP8	ra	1.56598259320682	2.58343498874792	A	62.2601832118063
	TNFAIP8	ax	3.67832781840055	4.50846037539505	A	55.0699525707995
	TNFAIP8	mst	4.26040073980322	5.29620066335725	A	55.4192901841207
	EFNA5	an	0.936237500706998	0.929296603929217	A	49.8139702522583
	EFNA5	pln	1.02632289498837	1.08778325446275	A	51.4535778984025
	EFNA5	hvc	1.07769426037106	1.21014892503962	A	52.8947496382883
	EFNA5	lai	0.730237076917441	1.74377138388807	A	70.4836467422717
	EFNA5	ra	0.95238721978281	1.69817196641438	A	64.0684416804433
	EFNA5	lman	1.37843275974303	1.89129798762959	A	57.8426217250255
	EFNA5	ax	3.66314224786375	4.24403040830794	A	53.673172356941
	EFNA5	mst	3.78005903707535	4.88379593604606	A	56.3697794018651
	ERMP1	lai	0.934110331673005	2.13603300820934	A	69.5743739538623
	ERMP1	pln	1.07766830109731	2.1092879524495	A	66.1850299985148
	ERMP1	lman	1.11567344797299	2.21581878965472	A	66.5112997901673
	ERMP1	hvc	1.23400311585622	2.20967841009999	A	64.1661661638826
	ERMP1	ra	1.41106258976405	2.48829181064823	A	63.8129176046461
	ERMP1	an	1.18874349228926	3.03128913394473	A	71.83094071597
	ERMP1	mst	2.52519593509558	4.40831564135758	A	63.5798410769028
	ERMP1	ax	2.36031778808134	6.79635896512082	A	74.2229866610076
	LOC115491286	an	1.50587984654008	1.08756592704505	A	41.9351712737613
	LOC115491286	lai	1.39808745513933	1.54905073468301	A	52.5611842713216
	LOC115491286	lman	1.81860285424709	1.39524340602188	A	43.4135080843945
	LOC115491286	pln	2.07159171627508	1.43813428152009	A	40.9756853504672
	LOC115491286	ra	2.127946210109	1.5827255853442	A	42.6533434534297
	LOC115491286	hvc	2.67111246054416	1.69388690127632	A	38.8061202503787
	LOC115491286	ax	3.72301284128408	3.55629080982899	A	48.8548215636698
	LOC115491286	mst	4.3912827491712	3.46785555190052	A	44.1251371213002
	PDZD2	mst	0.887175204537563	1.47868408966392	A	62.5009311960371
	PDZD2	ax	1.39121133025366	2.11283596372496	A	60.2970161777118
	PDZD2	lai	2.19070159772716	4.17805097522674	A	65.6023440598025
	PDZD2	lman	3.01366147089801	3.46190797350096	A	53.4610585713868
	PDZD2	ra	2.4442722721576	4.0713908547141	A	62.486208624307
	PDZD2	pln	2.72039965655947	3.9451549875561	A	59.1871974380846
	PDZD2	hvc	3.36649585873087	3.48309814371517	A	50.8511620173594
	PDZD2	an	4.10198167842649	3.59704095922339	A	46.720747924978
	KATNAL2	lai	0.878661099386511	2.04413570288904	A	69.9376604387131
	KATNAL2	lman	1.09140229723716	1.87501174984377	A	63.2080255852636
	KATNAL2	ra	1.31838266300543	1.85656667713236	A	58.4754740386435
	KATNAL2	hvc	1.40885778551259	2.09654748250692	A	59.8089898943819
	KATNAL2	an	1.56460442718383	2.46249435445404	A	61.1480991149791
	KATNAL2	pln	1.506883634028	2.85022432057532	A	65.4155084122722
	KATNAL2	mst	2.19721451242195	3.6206663081963	A	62.2334217532414
	KATNAL2	ax	2.16757735835944	3.85328434042028	A	63.9988847643061
	SIGLEC15	lai	0.0801564513628611	0.22026677071928	A	73.3188230898659
	SIGLEC15	ra	0.131011872405774	0.183627352440561	A	58.3612397755689
	SIGLEC15	an	0.197210699047641	0.356651566917602	A	64.3935485108465
	SIGLEC15	hvc	0.240263342489156	0.47821859462598	A	66.5595848583381
	SIGLEC15	pln	0.142529972921529	0.69583398771161	A	82.9990338785688
	SIGLEC15	lman	0.354037201962144	1.00740951140211	A	73.9955153230136
	SIGLEC15	ax	1.59763150176935	1.52703789232309	A	48.8703827422554
	SIGLEC15	mst	1.70031529333703	3.6078848200679	A	67.9681387850624
	SEMA4D	lman	1.05235320709234	1.14437159511376	A	52.0944450558624
	SEMA4D	hvc	1.22243186449356	1.02641892990607	A	45.6419310904125
	SEMA4D	lai	0.944639437597186	1.53228978949751	A	61.8624776491819
	SEMA4D	pln	1.13964885955755	1.56232635459957	A	57.8216390148099
	SEMA4D	an	1.46394104710215	1.75837703410733	A	54.5686983653498
	SEMA4D	ra	1.2671821995795	2.08016805563971	A	62.1437225577545
	SEMA4D	mst	2.05297826846386	3.35865719035863	A	62.063625976193
	SEMA4D	ax	2.21752856277563	3.76729860081771	A	62.9474920133832
	VCAN	lman	0.748237774837411	0.693300086681786	A	48.0944764052979
	VCAN	an	0.882615216815418	1.14716487585542	A	56.516707400847
	VCAN	lai	0.991355662335677	1.32881874183097	A	57.2723645017647
	VCAN	pln	0.89267376577175	1.45513449429242	A	61.9784212809886
	VCAN	hvc	1.24130809340119	1.23546275229709	A	49.881996731465
	VCAN	ra	1.41986941296628	2.24055534753176	A	61.2102554793916
	VCAN	mst	1.78797812272521	3.35352481578241	A	65.2246017534283
	VCAN	ax	2.07567285402179	4.57208891079459	A	68.7763652270544
	LOC100226718	lman	1.38272971269743	0.985932573781413	A	41.6240246408052
	LOC100226718	an	1.35558001158755	1.33144202397486	A	49.5508412790587
	LOC100226718	ra	1.32886227062856	1.42513593746193	A	51.7478890609032
	LOC100226718	hvc	1.7509514633694	1.19274487846545	A	40.5186112954161
	LOC100226718	lai	1.46541649224653	1.71918401302793	A	53.9842912849053
	LOC100226718	pln	2.00916115320616	1.45476280288014	A	41.9975386677887
	LOC100226718	mst	2.36695530070888	3.06041702032881	A	56.3885585749472
	LOC100226718	ax	2.69574736701478	3.33130072639303	A	55.2725094401802
	PCSK5	an	0.713829368269317	1.07345642656018	A	60.0607037590529
	PCSK5	hvc	1.14507466195296	1.01344750423097	A	46.9509889732869
	PCSK5	pln	0.94642989579321	1.26066967384187	A	57.1188400915827
	PCSK5	lman	0.946707730495887	1.66416152676347	A	63.7397495924536
	PCSK5	lai	1.0194590757834	1.91462341778479	A	65.2545871488562
	PCSK5	ra	1.59167686485867	2.28899270788025	A	58.9844784508337
	PCSK5	ax	1.65674331314527	3.26248304195858	A	66.3210595823396
	PCSK5	mst	2.01445305911603	2.98935077605252	A	59.741566107014
	ABCA1	an	1.03277114321052	0.937511045844671	A	47.5825773106254
	ABCA1	lai	1.21450213264061	0.919889153419922	A	43.0984308935112
	ABCA1	pln	0.894283304703995	1.29442867776748	A	59.1411153287434
	ABCA1	lman	1.46507244873613	1.50842136631796	A	50.7289222759161
	ABCA1	ra	1.84172197660327	1.52133008137654	A	45.2365903098867
	ABCA1	hvc	2.29660189986383	1.33100752474975	A	36.691037235673
	ABCA1	mst	1.98196495915427	2.68677275969702	A	57.5481622976688
	ABCA1	ax	1.8834845639376	5.96276849063236	A	75.9951081001577
	LOC115490945	pln	0.735124718930996	1.12374593746746	A	60.4531538329142
	LOC115490945	lman	0.672234621309404	1.31543712039191	A	66.1797968343598
	LOC115490945	hvc	1.25252711889059	1.30248953445257	A	50.977731700821
	LOC115490945	an	1.09276076605561	1.54960395191073	A	58.6445898771826
	LOC115490945	ra	1.38508692104964	1.63991937626619	A	54.2120979292286
	LOC115490945	lai	1.19801616378582	1.94000193694922	A	61.8225221994354
	LOC115490945	mst	1.69238161147519	2.53008045647966	A	59.9195544154434
	LOC115490945	ax	1.71295597366218	2.55789313135484	A	59.8919106823523
	ZNF462	lman	0.782089145455058	0.847022478028758	A	51.9929061838882
	ZNF462	an	1.27090100707969	1.31654804136095	A	50.8820856648129
	ZNF462	pln	1.08415076408029	1.95025425157697	A	64.2713890042309
	ZNF462	hvc	1.93465309204026	1.34593931381199	A	41.0273251688009
	ZNF462	lai	1.29079426423648	2.1682229922534	A	62.683208306791
	ZNF462	mst	1.80967036500443	2.4668679697093	A	57.6837567357954
	ZNF462	ra	2.03678833808755	2.32131289211687	A	53.2643178645941
	ZNF462	ax	1.78199850159495	2.72812474982387	A	60.4889178796975
	TAL2	lman	0.16823972477675	0.110011829093113	A	39.5368247052323
	TAL2	an	0.334968989880284	0.410718436264266	A	55.0791688131066
	TAL2	hvc	1.09387122661573	0.4742818542162	A	30.2446145094831
	TAL2	pln	0.50798928583531	1.14513505019737	A	69.2709571347531
	TAL2	lai	1.37266919121311	1.706578327968	A	55.4219275111032
	TAL2	mst	2.26124497337469	2.39882190432949	A	51.4761261433073
	TAL2	ra	2.63515841369597	2.02762089674782	A	43.4852426364317
	TAL2	ax	1.72342510672537	3.69474171105792	A	68.1917304378888
	LOC115491090	ra	0.124593994899384	0.345804541919901	A	73.5130989688326
	LOC115491090	lai	0.236157488023395	0.477233949341814	A	66.8965065104225
	LOC115491090	pln	0.306440516780539	0.491086382262591	A	61.5761528359476
	LOC115491090	hvc	0.144779672545743	0.706891534060836	A	83.0005204564087
	LOC115491090	an	0.297109411555965	0.59047666399377	A	66.5261297196503
	LOC115491090	ax	1.18182758991256	1.92682342197699	A	61.9826225139952
	LOC115491090	lman	1.12345046834756	2.80155514177607	A	71.3770990428681
	LOC115491090	mst	1.86727628027382	2.08685710850241	A	52.7765986455068
	LOC115491158	lman	0.0152581949192952	0.0155964137098185	A	50.5480847198368
	LOC115491158	lai	0.0141093818695725	0.0373996509628954	A	72.607946424731
	LOC115491158	hvc	0.0625500592864591	0	A	0
	LOC115491158	an	0.0515986713540199	0.0756747706101137	A	59.4584144518063
	LOC115491158	ra	0.0621909828367588	0.110907911854028	A	64.0719930951304
	LOC115491158	pln	0	0.264658686654055	A	100
	LOC115491158	ax	0.681345264971036	0.306559826168527	A	31.0313034033366
	LOC115491158	mst	0.486880522665632	2.0449893653441	A	80.7699232503467
	MCC	pln	0.720087318339675	1.00076227195942	A	58.1551274208387
	MCC	hvc	1.01828651864793	0.721374314226422	A	41.4663766979529
	MCC	ra	1.02432457964227	1.48760837541707	A	59.2216592573
	MCC	lai	1.0419124072695	1.49170925462766	A	58.8765590798856
	MCC	an	1.19439650553599	1.33991396268637	A	52.8709477188177
	MCC	lman	1.29461974060418	1.49140286917848	A	53.5316139912743
	MCC	mst	1.52990429732406	2.03495461928935	A	57.0837350618785
	MCC	ax	1.80265281792022	2.01515287664725	A	52.7830130149028
	JAK2	lman	0.791830226074385	1.01032997380015	A	56.0621621690728
	JAK2	ra	1.133872449478	1.09926309437	A	49.2250950641274
	JAK2	pln	0.77532896195683	1.47835255563347	A	65.5972258766255
	JAK2	an	1.01869367164942	1.24402574923542	A	54.979231527917
	JAK2	lai	0.962803922568834	1.65339178044012	A	63.198321843374
	JAK2	hvc	1.27704077326846	1.34982417688908	A	51.385366301687
	JAK2	mst	1.43036841525355	1.9740871976556	A	57.9853997852161
	JAK2	ax	1.30906717994363	2.43763079657833	A	65.0607764984882
	LOC115491002	ax	0.195171639232859	0.353982348111922	A	64.459578964994
	LOC115491002	mst	0.210557774312552	0.505834577533303	A	70.6085954477279
	LOC115491002	ra	0.448508941352001	0.989705987712302	A	68.81488765773
	LOC115491002	lman	0.448123234894763	1.10013384651724	A	71.0562773925067
	LOC115491002	pln	0.562198518006991	1.28416544224269	A	69.5510457249736
	LOC115491002	lai	0.55327475517958	1.57796728978447	A	74.0397972868956
	LOC115491002	an	0.731572541892655	1.93252587938337	A	72.5395827702847
	LOC115491002	hvc	0.629319978948047	2.19415600109852	A	77.7111622908984
	MARCHF3	pln	0.226875215342866	0.531448822026648	A	70.0820224386063
	MARCHF3	hvc	0.46542722477964	0.471755043201034	A	50.3375980659039
	MARCHF3	an	0.462357036285682	0.536232920379159	A	53.6990099690274
	MARCHF3	lai	0.254082037182812	0.773892590687148	A	75.2832384871902
	MARCHF3	lman	0.593455027073866	0.603988502505526	A	50.439831823859
	MARCHF3	ra	0.413430836535075	0.793811269388012	A	65.7541072742029
	MARCHF3	mst	0.655806841358308	1.64501928402363	A	71.4968969569812
	MARCHF3	ax	0.681291334249245	2.85715652524319	A	80.7460400349951
	ALDOB	ax	0.0928302156635539	0.165007639389647	A	63.9966692848885
	ALDOB	mst	0.160673615490899	0.308067826784073	A	65.7223362391233
	ALDOB	ra	0.166296952523678	0.54222942488014	A	76.5291797416176
	ALDOB	lman	0.291843159116462	0.643690386567825	A	68.8046291378044
	ALDOB	lai	0.595147927966083	0.960792932719084	A	61.7499647316925
	ALDOB	hvc	0.57714098097311	1.15682244629039	A	66.7155043815462
	ALDOB	pln	0.320825104668212	1.48726366239175	A	82.2561198037921
	ALDOB	an	0.603081414272472	1.5567860667757	A	72.0778510920586
	LOC115491106	lman	0.254048170253833	0.431790861478037	A	62.9580472239507
	LOC115491106	pln	0.239982095159795	0.468911024642649	A	66.146928435887
	LOC115491106	lai	0.203566046864465	0.590987032992951	A	74.3798051980372
	LOC115491106	an	0.350889212520684	0.459341417523628	A	56.6926749607709
	LOC115491106	hvc	0.457412064629884	0.432760892980848	A	48.6153717972291
	LOC115491106	ra	0.428006739363784	1.05135840118816	A	71.0682151666697
	LOC115491106	mst	0.806533804776719	1.51819722082557	A	65.3063603533332
	LOC115491106	ax	1.32312060320542	1.55265078336731	A	53.9907584662951
	PGAP4	lman	0.169005319940478	0.335849738186321	A	66.5239919418554
	PGAP4	pln	0.22565530295622	0.378928103873153	A	62.6759020497059
	PGAP4	an	0.167092426483177	0.459172410303386	A	73.3192067208263
	PGAP4	lai	0.380058399332082	0.551050458253246	A	59.1821733585804
	PGAP4	ra	0.354325982176865	0.637294821696037	A	64.2679963154263
	PGAP4	hvc	0.408866249611939	0.63928471078723	A	60.9916638862565
	PGAP4	ax	0.755490587085868	1.10312507984252	A	59.3519735936362
	PGAP4	mst	0.708257077005237	1.46093471897322	A	67.3492644440985
	C1QTNF3	an	0.101363621899868	0.191782060419956	A	65.4220996544375
	C1QTNF3	pln	0.0444620248456686	0.307059153338808	A	87.3515373738491
	C1QTNF3	lman	0.256986466300189	0.270814704319629	A	51.3099855389863
	C1QTNF3	hvc	0.23848976855105	0.291712738080212	A	55.0191171169035
	C1QTNF3	lai	0.169517958656413	0.54806616191423	A	76.3765733107907
	C1QTNF3	ra	0.364366837659219	0.439659512632072	A	54.6822268291067
	C1QTNF3	ax	0.549110785871972	0.578106302244056	A	51.2861549331436
	C1QTNF3	mst	0.682972065200789	1.46006082752721	A	68.130584111969
	LOC116806819	lai	0.394283193927641	0.0453111155896618	A	10.3074845621673
	LOC116806819	hvc	0.454690815582337	0.515363096747949	A	53.1272633610571
	LOC116806819	pln	0.347193553820084	0.681036400325582	A	66.2338611688706
	LOC116806819	lman	0.554610947666948	0.604444850832372	A	52.1497629031297
	LOC116806819	an	0.509246434183625	0.668213223582741	A	56.7504134154657
	LOC116806819	ra	0.837843048707621	0.644645409844384	A	43.4840086697221
	LOC116806819	mst	1.3916810246023	1.0748676109345	A	43.5777991744554
	LOC116806819	ax	1.45514692827758	1.36622160069803	A	48.4240745817804
	LOC115490988	lai	0.66722810156961	0.78124278550475	A	53.9356912504271
	LOC115490988	an	0.932622056568082	0.709695019232538	A	43.2130329575101
	LOC115490988	lman	0.768812724636402	0.891621077925464	A	53.6980803781392
	LOC115490988	hvc	0.970475278828725	0.754157364011181	A	43.7285799467028
	LOC115490988	pln	0.847730110715031	0.94606429145131	A	52.7409546104482
	LOC115490988	ra	0.98170999150722	1.14945865493999	A	53.9356027434154
	LOC115490988	ax	0.951633158324938	1.27252208601111	A	57.2137259416431
	LOC115490988	mst	1.36458184654423	1.1097504732323	A	44.8505022693366
	LOC116806808	hvc	0	0	A	NA
	LOC116806808	lman	0	0	A	NA
	LOC116806808	pln	0.00766824442866212	0	A	0
	LOC116806808	lai	0	0.0244195396071868	A	100
	LOC116806808	an	0	0.0510822581966165	A	100
	LOC116806808	ra	0	0.0605149787716596	A	100
	LOC116806808	ax	0.549669790195971	0.900089276589974	A	62.0854386919224
	LOC116806808	mst	0.703992964221927	1.35667557591956	A	65.8366714244305
	LOC105760871	lai	0.639470678155109	0.818072713607291	A	56.1268170972332
	LOC105760871	lman	0.918839453415679	0.755883637955913	A	45.1348429988415
	LOC105760871	pln	0.821365661346237	0.855930275779641	A	51.0303672020047
	LOC105760871	an	1.19316360153684	0.6121733273081	A	33.9090901829483
	LOC105760871	hvc	1.10900079364725	0.703266610288676	A	38.8058963462734
	LOC105760871	ra	1.20850760359042	0.864986836277673	A	41.7163807939944
	LOC105760871	ax	1.07069894290219	1.32696364736456	A	55.3440526932912
	LOC105760871	mst	1.30904460149307	1.152139062443	A	46.8123967879922
	MLANA	lai	0.157376916951408	0.286723454283904	A	64.5627594244861
	MLANA	pln	0.189469711439926	0.266622617490603	A	58.4580359235146
	MLANA	an	0.190421275026352	0.319248146429791	A	62.6382774775242
	MLANA	ra	0.20105619787116	0.319512010013904	A	61.3775496033459
	MLANA	lman	0.160891181897374	0.377393095049726	A	70.1103694111456
	MLANA	hvc	0.212719471403074	0.398998167660066	A	65.2258725563548
	MLANA	mst	0.727996476984237	1.24378617527537	A	63.0792736638608
	MLANA	ax	0.716144173204916	2.28251722982732	A	76.1178713781838
	EMB	hvc	0.0121014986954155	0.0361048183728398	A	74.8964462929599
	EMB	an	0.0237612079698196	0.0370541487673826	A	60.9289343273977
	EMB	pln	0.037137300824048	0.0283082506189984	A	43.2546597817783
	EMB	ra	0.0191715932716342	0.11403759127266	A	85.6079043369121
	EMB	lman	0.0387477939308038	0.108814448384989	A	73.7413898550816
	EMB	lai	0.0982157168297054	0.12626803227848	A	56.2481840133682
	EMB	ax	0.572718938429584	0.949512659035951	A	62.3763598533139
	EMB	mst	0.511468414855182	1.07627143477653	A	67.7863842131429
	ADAMTS6	pln	0.0658072850537265	0.251945209894792	A	79.2897660600939
	ADAMTS6	an	0.121664567464463	0.228283965220168	A	65.2335826268186
	ADAMTS6	lman	0.169739484002956	0.287715845644981	A	62.8948504909562
	ADAMTS6	hvc	0.199518748183054	0.378316454808499	A	65.4713407646141
	ADAMTS6	ra	0.245133435359915	0.446548741726614	A	64.5598161293595
	ADAMTS6	lai	0.163306480602205	0.597377060057052	A	78.5316137561392
	ADAMTS6	ax	0.527151484755876	0.846029919293229	A	61.6109362389075
	ADAMTS6	mst	0.474919157817736	1.01834151068221	A	68.1958302501321
	SLC27A6	an	0.129488204028164	0.190028906070726	A	59.4737809226906
	SLC27A6	hvc	0.273057344151545	0.189442394454421	A	40.9605408698014
	SLC27A6	lman	0.104101278418975	0.397040335754743	A	79.2271734227027
	SLC27A6	lai	0.264925767532685	0.32628731262479	A	55.1894610548671
	SLC27A6	pln	0.30898585745064	0.314340282090648	A	50.4295042595156
	SLC27A6	ra	0.280962776281678	0.579086031611686	A	67.331763767003
	SLC27A6	mst	0.48463973459677	1.0096444356271	A	67.567097058643
	SLC27A6	ax	0.308738220223635	4.87726809693828	A	94.0467056663249
	ARL14EPL	mst	0.0313141861925481	0.0903250535908737	A	74.256509455088
	ARL14EPL	ax	0.0731796701100923	0.140173062652963	A	65.7001486869333
	ARL14EPL	lman	0.26619100820016	0.235215252306311	A	46.9111119730975
	ARL14EPL	lai	0.367742745565044	0.44994868184042	A	55.0267089466876
	ARL14EPL	pln	0.261515517311246	0.641632331499888	A	71.0439970979841
	ARL14EPL	ra	0.55653602128064	0.76700748810206	A	57.951059611164
	ARL14EPL	hvc	0.605231889368434	0.75414097842959	A	55.4771245104504
	ARL14EPL	an	0.486846802214342	0.955591311511934	A	66.2483403910715
	TRABD2A	lman	0.158082386999869	0.0971786278062383	A	38.0702975266528
	TRABD2A	an	0.183104692295636	0.182926764822924	A	49.97569505718
	TRABD2A	pln	0.0608331436906508	0.361402572978914	A	85.5926106463755
	TRABD2A	ra	0.149593022644392	0.295007088175519	A	66.3533546205106
	TRABD2A	lai	0.283199128312645	0.497857424385529	A	63.7415335247712
	TRABD2A	hvc	0.39728282356462	0.399431498686121	A	50.1348460208065
	TRABD2A	ax	0.403216796385757	0.786031271641635	A	66.0948117364131
	TRABD2A	mst	0.598254601558181	0.920516041892807	A	60.6092859288607
	LOC105760861	lman	0.178240415369297	0.254103289445353	A	58.7734449734359
	LOC105760861	lai	0.190951329176376	0.39615052386214	A	67.4756044137628
	LOC105760861	an	0.337718147053125	0.339282814847288	A	50.1155587570933
	LOC105760861	ra	0.347139091506008	0.506659325328597	A	59.3417972367528
	LOC105760861	pln	0.253892540138906	0.770027102605352	A	75.2038607777427
	LOC105760861	hvc	0.433619309561835	0.770594849496087	A	63.9915121159958
	LOC105760861	mst	0.552747043753909	0.869134629150165	A	61.1256650755636
	LOC105760861	ax	0.607825061971852	0.814951739498961	A	57.2789589102447
	CHRNA6	pln	0.0104429333609002	0.00820036999357783	A	43.9856061860848
	CHRNA6	an	0.0236592874127646	0.00345639431587499	A	12.7468464575771
	CHRNA6	hvc	0.050023249301485	0.053083862704483	A	51.4841912179738
	CHRNA6	ra	0.0290426420737062	0.0743701036080701	A	71.9158002408361
	CHRNA6	lman	0.0287054896795608	0.0871831871599805	A	75.230116986057
	CHRNA6	lai	0.0378900504334589	0.111012687945675	A	74.5538256408799
	CHRNA6	mst	0.416842635064245	0.863013174280787	A	67.4305002156794
	CHRNA6	ax	0.620241596977788	1.96523548617971	A	76.0105552271876
	LOC105760879	lman	0.0625304327591398	0.106547007876492	A	63.016690740017
	LOC105760879	ra	0.0358552836036339	0.442250395978219	A	92.5005526738372
	LOC105760879	lai	0.259306610872945	0.437268029939249	A	62.7740380312154
	LOC105760879	hvc	0.188346580080848	0.513455252795868	A	73.1624268764293
	LOC105760879	an	0.309078384249736	0.437482018036033	A	58.59968151225
	LOC105760879	pln	0.356148343014833	0.509342308762941	A	58.8501224960338
	LOC105760879	mst	0.431462276663694	0.847101738628304	A	66.2541514149249
	LOC105760879	ax	0.331667022872871	1.31904800642103	A	79.9076753414705
	LOC115491225	lai	0	0.0411354018312878	A	100
	LOC115491225	pln	0	0.0498595891323094	A	100
	LOC115491225	lman	0.0500200496449619	0.0481674997427901	A	49.05662687697
	LOC115491225	ra	0.0106766083337255	0.171241295682509	A	94.1310843528778
	LOC115491225	hvc	0.156933466111923	0.102757626073257	A	39.5691762888743
	LOC115491225	ax	0.192820262192776	0.0908099447266526	A	32.017021639888
	LOC115491225	an	0.328146633177078	0.128957266744515	A	28.2118062800678
	LOC115491225	mst	0.550779704434385	0.784256750811321	A	58.7442198847658
	ADAMTS12	lai	0.108158540699659	0.167060744012241	A	60.7009585782191
	ADAMTS12	lman	0.0989429605879313	0.225744686921935	A	69.5267247316747
	ADAMTS12	an	0.141654440664014	0.20845498363102	A	59.5399521308965
	ADAMTS12	ra	0.0759685138785987	0.318335794210219	A	80.7335318635457
	ADAMTS12	hvc	0.307446458044214	0.192397397219183	A	38.4914999340739
	ADAMTS12	pln	0.133993414196082	0.55959253683049	A	80.6810656995346
	ADAMTS12	ax	0.432637530088807	0.523454131608105	A	54.7493668838254
	ADAMTS12	mst	0.277726185952644	0.778643848087196	A	73.7093843063169
	LOC101233669	lai	0.379472838973303	0.405317131398054	A	51.6465738223261
	LOC101233669	lman	0.410840392392468	0.384572388268768	A	48.34878161614
	LOC101233669	an	0.491103127091432	0.343984430765367	A	41.1914208910239
	LOC101233669	pln	0.424023887445907	0.462612806796619	A	52.1761404418119
	LOC101233669	ra	0.575324083706889	0.375733003990936	A	39.5068822735398
	LOC101233669	hvc	0.638143048909888	0.320183798623453	A	33.4107094513298
	LOC101233669	mst	0.758338672354016	0.538742731819204	A	41.5349977330534
	LOC101233669	ax	0.66793586430303	0.695894461555692	A	51.0250027705997
	LOC115491214	lai	0.132915549916571	0.202791540034225	A	60.4072854296725
	LOC115491214	ra	0.214758630853691	0.27485773106694	A	56.1373664043309
	LOC115491214	hvc	0.212703457450086	0.285121511116685	A	57.2734453110186
	LOC115491214	an	0.241340698258413	0.302077600384983	A	55.5884115678655
	LOC115491214	pln	0.178950777957273	0.383831372303822	A	68.2024780149386
	LOC115491214	lman	0.26705001782047	0.429803623231867	A	61.6777466474609
	LOC115491214	mst	0.360427962492618	0.664969041927341	A	64.8499107234565
	LOC115491214	ax	0.462012833718407	0.606204653785306	A	56.7491789712157
	LOC115491015	lai	0.108746648858447	0.206395790156718	A	65.4928580237288
	LOC115491015	pln	0.159635339348174	0.272195433457206	A	63.0328940406201
	LOC115491015	ra	0.216137436611024	0.277511934195078	A	56.2164059364477
	LOC115491015	an	0.258589279572125	0.247220358093069	A	48.8761659888952
	LOC115491015	hvc	0.243072863673855	0.265413546369317	A	52.1967826724775
	LOC115491015	lman	0.225456046877735	0.301530811673496	A	57.2178996080568
	LOC115491015	ax	0.431405212699735	0.502211190241377	A	53.792027288648
	LOC115491015	mst	0.308762852249653	0.647830438307087	A	67.722661731199
	ROR2	hvc	0.257957967998713	0.210563852408685	A	44.9421656019332
	ROR2	pln	0.160160880867449	0.351440190025758	A	68.6941857670815
	ROR2	lman	0.295431541134616	0.337846796842388	A	53.3488636168471
	ROR2	an	0.269846564806764	0.384697155254333	A	58.7733322410342
	ROR2	ra	0.396784454073416	0.389480717151373	A	49.5355423851049
	ROR2	lai	0.348852708537266	0.514501004773439	A	59.5933042090571
	ROR2	ax	0.428222916649341	0.467509425432253	A	52.1929825985525
	ROR2	mst	0.315576228376509	0.630251005817298	A	66.6348972658314
	CCNO	lman	0.045970617047331	0.0718987588745852	A	60.9986761295956
	CCNO	ax	0.0616216598814959	0.133740752144235	A	68.4577707438523
	CCNO	mst	0.16932732571176	0.175480667664034	A	50.8922852820247
	CCNO	hvc	0.246917701661451	0.406721037036749	A	62.2241328362488
	CCNO	an	0.308790992819701	0.485589618521445	A	61.1280803671213
	CCNO	ra	0.299232238684663	0.51081149607697	A	63.0597428455247
	CCNO	pln	0.362759064065788	0.565235691841773	A	60.9093627139071
	CCNO	lai	0.451047897941577	0.614318956839768	A	57.6626684116102
	LOC116806810	lman	0.0804993766053229	0.14802513744261	A	64.7742926220869
	LOC116806810	hvc	0.113329789471778	0.164287298793881	A	59.1776607917847
	LOC116806810	lai	0.173483044156873	0.152118093257645	A	46.719152907622
	LOC116806810	an	0.188458382383771	0.219451593001208	A	53.7990258252677
	LOC116806810	pln	0.0399682834923777	0.399628133924205	A	90.9079596855536
	LOC116806810	ax	0.211373851517688	0.313271684338457	A	59.7111121563711
	LOC116806810	ra	0.160407152979422	0.476524035274204	A	74.8156227960456
	LOC116806810	mst	0.276751366436141	0.552004498505313	A	66.6064062839916
	LOC115491041	an	0.0540916055503883	0.0926717468595516	A	63.1436563268878
	LOC115491041	lai	0	0.160866852404869	A	100
	LOC115491041	hvc	0.0655298783601286	0.17387994756679	A	72.6285760801931
	LOC115491041	lman	0.125006799448493	0.138116688304987	A	52.4912045991076
	LOC115491041	pln	0.111564560697738	0.203843162562694	A	64.6284626310121
	LOC115491041	ra	0.0955432824357546	0.332525771876807	A	77.6804042541248
	LOC115491041	ax	0.229249796427881	0.377893121420243	A	62.2412137754315
	LOC115491041	mst	0.110123118590649	0.543460048004	A	83.1508636973591
	ZBTB7C	an	0.0910058164575527	0.167111955179758	A	64.742522035473
	ZBTB7C	lai	0.0993635435184475	0.204435727645031	A	67.2930276830787
	ZBTB7C	pln	0.0909193902413325	0.27781455147434	A	75.3428204037046
	ZBTB7C	hvc	0.139966538664726	0.284087138573491	A	66.9932024699556
	ZBTB7C	lman	0.126261425135053	0.331547825161613	A	72.4205168302664
	ZBTB7C	ax	0.259020894513102	0.489691408720096	A	65.4044826838612
	ZBTB7C	ra	0.210210021976492	0.539888171030175	A	71.9756661279381
	ZBTB7C	mst	0.330386259296966	0.456604553065004	A	58.0190449358121
	LOC115491052	pln	0.0562387500518829	0.211178898231098	A	78.9696938803489
	LOC115491052	an	0.135496652630731	0.168895301953787	A	55.4861255069379
	LOC115491052	lai	0.0666767687763785	0.246912960174922	A	78.73757887436
	LOC115491052	hvc	0.154280065933581	0.246388598845493	A	61.4943519432322
	LOC115491052	ra	0.121061080420037	0.300960988419939	A	71.3140403408758
	LOC115491052	lman	0.265984240428812	0.28680696919145	A	51.8834171383571
	LOC115491052	mst	0.226365677142039	0.39379834056633	A	63.4990630416602
	LOC115491052	ax	0.223514493493069	0.419305498328738	A	65.2290693605204
	LOC100221796	an	0.00978961813423809	0.0879665790576174	A	89.9856802786374
	LOC100221796	lai	0.035066257726586	0.0666102226339277	A	65.5119280267651
	LOC100221796	lman	0.0912550944543451	0.0371115875546073	A	28.9106074674573
	LOC100221796	pln	0.0938585494550716	0.138832828299351	A	59.6639332489028
	LOC100221796	ra	0.153363588394952	0.084424836328248	A	35.5041825212996
	LOC100221796	hvc	0.0985450125505586	0.170181552713268	A	63.3288906685462
	LOC100221796	mst	0.144016534704693	0.330110870753256	A	69.6249292812782
	LOC100221796	ax	0.217806551646053	0.423565335657551	A	66.0405209586384
	LOC116806723	hvc	0.0604653291704989	0.109450183270891	A	64.4144738160057
	LOC116806723	an	0.0703485806620547	0.136749536932078	A	66.0312795310276
	LOC116806723	pln	0.169782636421774	0.117873670180335	A	40.9772591370228
	LOC116806723	lai	0.0563189925997786	0.255369644466662	A	81.9310087368461
	LOC116806723	mst	0.117663986773259	0.205505751950799	A	63.5906544845996
	LOC116806723	lman	0.13504466349121	0.223454507144021	A	62.3305506531795
	LOC116806723	ra	0.182397107700793	0.248526836133216	A	57.6730162455182
	LOC116806723	ax	0.141579495633612	0.485720436399047	A	77.4303346128466
	LOC115491200	pln	0	0	A	NA
	LOC115491200	ra	0	0	A	NA
	LOC115491200	lai	0.00288788517798268	0	A	0
	LOC115491200	hvc	0	0.00533263400164235	A	100
	LOC115491200	lman	0.00250231788842079	0.00722087738648529	A	74.2644489010845
	LOC115491200	an	0	0.0237395338770457	A	100
	LOC115491200	mst	0.0351142686932387	0.228050105831745	A	86.6569064461629
	LOC115491200	ax	0.0376117098191637	0.477051388709797	A	92.6919746283214
	LOC116806736	lman	0.00529720389309436	0.017886696582449	A	77.1513689049762
	LOC116806736	an	0.0311495236240017	0.0269670189509261	A	46.4016229392146
	LOC116806736	pln	0.0185139969885175	0.0775099723161984	A	80.7194004553525
	LOC116806736	hvc	0	0.140024413514926	A	100
	LOC116806736	lai	0.0537470356418595	0.124767645446074	A	69.8920921717443
	LOC116806736	ra	0.038081390483054	0.198186007542488	A	83.8820798801292
	LOC116806736	mst	0.108087979520647	0.224005812224577	A	67.4525744812567
	LOC116806736	ax	0.0427268023207413	0.30128848732086	A	87.5799699585287
	RASEF	lman	0.00868242965728273	0.0129374813785267	A	59.8405856393124
	RASEF	pln	0.00913386179208112	0.0261492700175054	A	74.1126670915324
	RASEF	hvc	0.0252355263764926	0.0101125840028407	A	28.6085561415275
	RASEF	an	0.026003429790314	0.0152421930113094	A	36.9546923430369
	RASEF	lai	0.00908036791100624	0.156401891362343	A	94.5127846629124
	RASEF	ra	0.0548781331269721	0.114995584582707	A	67.6947476826516
	RASEF	mst	0.18726454070702	0.214365874416751	A	53.3739145106054
	RASEF	ax	0.171856521339992	1.33802558631005	A	88.6178847693303
	LOC116806728	lai	0.0135874493922223	0.0287429063471593	A	67.9014051384846
	LOC116806728	ra	0.0369366961872148	0.0471347434154118	A	56.0651080060002
	LOC116806728	lman	0.0369473708186991	0.0542463555152115	A	59.4847449446091
	LOC116806728	pln	0.0212780563373913	0.0798161375226853	A	78.9522468848784
	LOC116806728	hvc	0.0411476445054483	0.115732179589539	A	73.7712323794204
	LOC116806728	an	0.0591689062055404	0.105558494747352	A	64.0807140383032
	LOC116806728	ax	0.0565828112687907	0.180191130538757	A	76.1026019853225
	LOC116806728	mst	0.0747365369764669	0.20922332622573	A	73.6805983304585
	LOC115490985	lai	0	0	A	NA
	LOC115490985	hvc	0.0129684873991838	0	A	0
	LOC115490985	an	0	0.0169012418501643	A	100
	LOC115490985	pln	0.0179364955308589	0	A	0
	LOC115490985	lman	0	0.0338464882166524	A	100
	LOC115490985	ra	0	0.164105143723791	A	100
	LOC115490985	ax	0.00587659100626324	0.219823083746055	A	97.3962784781537
	LOC115490985	mst	0.0600248982055762	0.183535149728565	A	75.3551952733205
	LOC100227411	ra	0.0469527423942346	0.0634348504774215	A	57.4655618690545
	LOC100227411	lman	0.0586448158148926	0.0784559000482871	A	57.2250112293961
	LOC100227411	hvc	0.0419550258376625	0.128569177058641	A	75.3964392590208
	LOC100227411	pln	0.0607052098098885	0.110312303115865	A	64.503512668762
	LOC100227411	lai	0.0326617418137809	0.144387773554176	A	81.5521992557274
	LOC100227411	an	0.106553056175731	0.125127818270228	A	54.0086956117799
	LOC100227411	mst	0.163687403808058	0.180304294764984	A	52.4153040648739
	LOC100227411	ax	0.153219110045796	0.311879611488136	A	67.0566477713661
	LOC116806750	lman	0.0713594148290768	0.0333895508945744	A	31.8757809816116
	LOC116806750	an	0.0194919656269469	0.0931737905864519	A	82.6992989866172
	LOC116806750	ra	0.0521200846740949	0.0632694607646666	A	54.8311898830075
	LOC116806750	pln	0.070109663347768	0.0583156476388065	A	45.4082199146108
	LOC116806750	lai	0.102378743825287	0.0489847379911824	A	32.3623224065215
	LOC116806750	ax	0.0778600431504876	0.132579648488419	A	63.0012558257843
	LOC116806750	mst	0.0586717990186623	0.153807252203273	A	72.3870194820385
	LOC116806750	hvc	0.148964382792167	0.114676359157288	A	43.4972069602481
	LOC115491092	ra	0	0	A	NA
	LOC115491092	lai	0	0.0105374687417818	A	100
	LOC115491092	lman	0	0.0131830151661703	A	100
	LOC115491092	hvc	0	0.0326099087563757	A	100
	LOC115491092	an	0.0227052592326291	0.0106979043563655	A	32.0266202566817
	LOC115491092	pln	0.0105351509230149	0.0235522254466712	A	69.093687913207
	LOC115491092	mst	0	0.146056812317119	A	100
	LOC115491092	ax	0.0615988443751544	0.0987212582271208	A	61.5775917210022
	LOC116806812	lai	0	0	A	NA
	LOC116806812	ra	0	0	A	NA
	LOC116806812	hvc	0	0.0186945870809284	A	100
	LOC116806812	lman	0.0196591257679434	0.00843806400744181	A	30.0317009455303
	LOC116806812	an	0.0429872886762515	0.036231272728698	A	45.735837771013
	LOC116806812	pln	0	0.0875973195391719	A	100
	LOC116806812	mst	0.141839380119269	0.133394201295809	A	48.4658160570305
	LOC116806812	ax	0.14389702382102	0.137503260007944	A	48.8639379239285
	LOC115490965	lai	0	0	A	NA
	LOC115490965	lman	0	0	A	NA
	LOC115490965	hvc	0	0.0163593164023805	A	100
	LOC115490965	ra	0.0275931935692826	0	A	0
	LOC115490965	pln	0.00886561149891834	0.0519574166802995	A	85.4239228721145
	LOC115490965	an	0.0464752998262842	0.0390797796225714	A	45.6779186862109
	LOC115490965	mst	0.132679286062522	0.058377482098158	A	30.5550453198612
	LOC115490965	ax	0.0712504934113608	0.16277419892864	A	69.5542839095606
	LOC115491129	lman	0.00610062880216341	0.0138912450101588	A	69.4844572378041
	LOC115491129	lai	0.017790545847303	0.0122263067980586	A	40.7314748901494
	LOC115491129	ra	0.0309289642597838	0.0460974713448384	A	59.8462994983403
	LOC115491129	pln	0.0684499063232902	0.0301631110140223	A	30.5873522872212
	LOC115491129	ax	0.0301588424210489	0.0694639171950784	A	69.7269554294031
	LOC115491129	hvc	0.0996209148798026	0.017403938161345	A	14.8720017236215
	LOC115491129	an	0.103877409792755	0.0523762085804182	A	33.5199972491713
	LOC115491129	mst	0.0608659694518138	0.130865339171376	A	68.2545485717025
	LOC116806737	lman	0.0296235940790738	0.0062985516905036	A	17.5338960286662
	LOC116806737	an	0.00998985666985875	0.073656429298755	A	88.0570230295614
	LOC116806737	lai	0.00902167333412577	0.0759571751070175	A	89.3836248671053
	LOC116806737	ra	0.029474739246097	0.0808526009010277	A	73.284283653724
	LOC116806737	pln	0.0949079704597272	0.0589062654859378	A	38.2970179085026
	LOC116806737	hvc	0.0626273688524295	0.0938862502201967	A	59.9859940473494
	LOC116806737	ax	0.0218825994643634	0.173889432781412	A	88.8224077702316
	LOC116806737	mst	0.0752665310679268	0.129058581427053	A	63.1633477897749
	LOC115491213	lai	0.0248789955532712	0.0127424828731767	A	33.8702342548525
	LOC115491213	pln	0	0.0391872859306612	A	100
	LOC115491213	lman	0.0226022982080619	0.0506473550946632	A	69.1434741477185
	LOC115491213	ra	0.00772177450020901	0.0755774990891678	A	90.7300818272757
	LOC115491213	an	0.0495607202539997	0.0411939420863514	A	45.3904416853698
	LOC115491213	hvc	0.0851336221071687	0.0628688926758779	A	42.4782597566237
	LOC115491213	ax	0.0592223344034843	0.126686917789628	A	68.1444932380409
	LOC115491213	mst	0.0783421924908466	0.114126094506189	A	59.2960514622061
	LOC115490966	lman	0	0	A	NA
	LOC115490966	ra	0	0	A	NA
	LOC115490966	an	0.00629747043232738	0.00617268195120945	A	49.4996513383322
	LOC115490966	pln	0	0.0180840428473753	A	100
	LOC115490966	lai	0	0.0238442123753647	A	100
	LOC115490966	hvc	0.0243641399798365	0	A	0
	LOC115490966	mst	0.0243834075505437	0.0807511317207347	A	76.8074243540201
	LOC115490966	ax	0.0542340488742852	0.110322724551049	A	67.0423479110733
	TRPM6	hvc	0.0175232065600794	0.00746536421636832	A	29.8751148401196
	TRPM6	pln	0.0378386255990014	0.0322395615028412	A	46.0051306064587
	TRPM6	ra	0.0304118359922703	0.0533408138222344	A	63.6885088894185
	TRPM6	lai	0.0201873038440471	0.0679068111477431	A	77.0843899777773
	TRPM6	mst	0.0387063119927561	0.076302111211035	A	66.3448024809715
	TRPM6	an	0.066855249666937	0.0652463986550973	A	49.3910556634699
	TRPM6	ax	0.0446485067037516	0.102663752569367	A	69.6912484242247
	TRPM6	lman	0.0887081627630567	0.0985747798932568	A	52.6341472934635
	LOC100220906	an	0	0.0263096993377896	A	100
	LOC100220906	lai	0	0.0299070477515802	A	100
	LOC100220906	hvc	0.012844373321535	0.0186222121601029	A	59.1809116720649
	LOC100220906	pln	0	0.0551943900726789	A	100
	LOC100220906	ra	0.0360953988020603	0.0279520778507926	A	43.6427464618116
	LOC100220906	lman	0.0225041882975936	0.045931537172154	A	67.116315136395
	LOC100220906	ax	0.0442157537089236	0.0337597639799653	A	43.2953380504146
	LOC100220906	mst	0.0310929478714649	0.0747959351825663	A	70.6362490804636
	C6	lman	0.00190965250305218	0.00409237931423791	A	68.1832325921527
	C6	an	0.00697737462220215	0.0125493469602134	A	64.2675571895003
	C6	hvc	0.00188434283643547	0.040614721946776	A	95.5661545823478
	C6	pln	0.0153879115397219	0.057645480613773	A	78.9303069650921
	C6	lai	0.0131746915939775	0.0642524551091123	A	82.9844025578024
	C6	mst	0.0405677880790299	0.0623152865443349	A	60.5690360367429
	C6	ax	0.0158182611866202	0.096198890972736	A	85.8787151059536
	C6	ra	0.0479686884747494	0.0649472335666082	A	57.5182245271133
	LOC116806846	lai	0.0149692875938217	0.0205149113018073	A	57.8142157362733
	LOC116806846	lman	0.0212912938573473	0.015148423568534	A	41.5711883588177
	LOC116806846	ra	0.0126095052248713	0.0309413161377348	A	71.0464582978034
	LOC116806846	hvc	0.0101598477842514	0.0340962970789998	A	77.0430799708273
	LOC116806846	pln	0.00928352430396389	0.0398651643115117	A	81.1113489179836
	LOC116806846	an	0.0309089372477024	0.0229261423215984	A	42.585879885412
	LOC116806846	ax	0.00890681557603242	0.0551912885111805	A	86.1044008978586
	LOC116806846	mst	0.0148857435224086	0.0577119827387814	A	79.4955788713643
	LOC100222616	ra	0	0.0142195174537995	A	100
	LOC100222616	lai	0	0.0154565292530029	A	100
	LOC100222616	hvc	0	0.0179125290546255	A	100
	LOC100222616	pln	0.0145610170671576	0.00478926665139658	A	24.7503691473234
	LOC100222616	lman	0.0282550767221333	0	A	0
	LOC100222616	ax	0.0186268762264861	0.019440014707917	A	51.0680389985513
	LOC100222616	an	0.0215907731298848	0.0201863989601211	A	48.3192086736531
	LOC100222616	mst	0.0102331238806158	0.0343190545736066	A	77.0311481151692
	LOC115491271	an	0	0	A	NA
	LOC115491271	hvc	0	0	A	NA
	LOC115491271	lai	0	0	A	NA
	LOC115491271	lman	0	0	A	NA
	LOC115491271	mst	0	0	A	NA
	LOC115491271	pln	0	0	A	NA
	LOC115491271	ra	0	0	A	NA
	LOC115491271	ax	0	0.038461561344687	A	100
	COX7C	an	690.247089450561	830.579262465369	B	54.6136816618813
	COX7C	mst	858.011333634712	930.77634932328	B	52.0339198548215
	COX7C	pln	876.578640311449	966.114016332541	B	52.4294712332592
	COX7C	ax	815.915566826491	1128.3263435497	B	58.0342568241099
	COX7C	ra	994.739821340001	1534.19746371593	B	60.6656983066308
	COX7C	lman	1233.68585654572	1396.48817016667	B	53.0948962305822
	COX7C	lai	1172.60746467065	1601.9887832641	B	57.7377261450755
	COX7C	hvc	937.997613406026	2009.98406190276	B	68.1817013564789
	MAP1B	mst	21.1690452052091	27.0784046973904	B	56.1240122577576
	MAP1B	ax	22.7488027372452	31.7071654874929	B	58.2253268487274
	MAP1B	pln	61.4779450099468	79.8329823796732	B	56.4945569705017
	MAP1B	an	71.9256466216033	89.8849415456109	B	55.5494807624853
	MAP1B	hvc	81.8009873962555	142.498361634642	B	63.530439232355
	MAP1B	lman	135.405891615895	159.727334437475	B	54.1204176071287
	MAP1B	lai	141.626902040178	159.31449230361	B	52.9387100937045
	MAP1B	ra	182.508321393035	293.142068109967	B	61.6297336403457
	CDC42SE2	ax	34.5329093181355	45.944565417839	B	57.0899690485705
	CDC42SE2	mst	34.855339551777	46.6707585996952	B	57.2464028794593
	CDC42SE2	ra	44.9110449756154	59.2242217034742	B	56.8723964437366
	CDC42SE2	hvc	74.3435377543307	66.6969801255445	B	47.289233709671
	CDC42SE2	lman	59.7482649445376	81.9989881567736	B	57.8487317127524
	CDC42SE2	lai	73.166578850814	96.8622669370754	B	56.9681376640708
	CDC42SE2	pln	81.9562950603134	119.612443556521	B	59.3407709832893
	CDC42SE2	an	90.0194804629439	128.63977843534	B	58.8311599899736
	LOC116806742	ra	22.9933835362425	25.6164064521956	B	52.6980397534911
	LOC116806742	hvc	32.6881217424431	33.8909423422754	B	50.9033024242439
	LOC116806742	lman	31.5311562396626	39.3014596033455	B	55.4849755802502
	LOC116806742	lai	41.2756900223371	43.5333525640854	B	51.331027018403
	LOC116806742	pln	38.0285202473771	48.526499555131	B	56.0643388053674
	LOC116806742	an	46.9011962900824	60.595989676884	B	56.3698380862779
	LOC116806742	ax	71.1779878398237	67.6247949647488	B	48.7200570466668
	LOC116806742	mst	68.8709441501312	84.9133801079584	B	55.2158879116001
	HOMER1	ra	21.5073725891333	22.6603356610095	B	51.3052104326384
	HOMER1	lman	21.8666852557743	27.8665658869963	B	56.0320615416816
	HOMER1	lai	21.8390783874714	29.2134590420343	B	57.2223448880926
	HOMER1	hvc	36.013015342964	34.3423974650812	B	48.81272967409
	HOMER1	ax	58.6825105479031	35.9562727500309	B	37.9931688648578
	HOMER1	pln	47.6903167028337	54.9623100797587	B	53.5420395974505
	HOMER1	an	42.8012728925957	65.3964695975129	B	60.4416211396383
	HOMER1	mst	53.7348519245751	82.8374466728652	B	60.6546477752684
	LOC105760884	lai	5.35105593751062	10.0732615661025	B	65.3076647556227
	LOC105760884	ra	11.7419891092053	11.7114785004832	B	49.9349550155441
	LOC105760884	lman	12.6577805530846	19.5089111432258	B	60.6494175012209
	LOC105760884	ax	35.1226052645527	11.4766272067577	B	24.6283610225201
	LOC105760884	mst	25.7640688325463	32.8000638663866	B	56.007085488665
	LOC105760884	hvc	73.5036832713303	42.3422591865017	B	36.5504896314468
	LOC105760884	pln	46.2671797755045	79.0331087025773	B	63.0749614885381
	LOC105760884	an	51.4896089455177	82.0751909963273	B	61.4497165660888
	TMEM8B	lman	16.3974614859401	26.6984938898032	B	61.9512751417747
	TMEM8B	ax	24.9215809226481	24.3869922415657	B	49.457915077666
	TMEM8B	ra	26.4970050165702	26.8449201646431	B	50.3261179146525
	TMEM8B	mst	27.6665880829783	43.7947979934625	B	61.284562751996
	TMEM8B	hvc	32.7168586557225	40.9083388632992	B	55.5629597499282
	TMEM8B	lai	36.7778097736857	47.4976989221176	B	56.3600263672841
	TMEM8B	an	33.7825357664742	59.1468373454782	B	63.6470852700403
	TMEM8B	pln	44.4652997243087	74.5874453869347	B	62.6507564502103
	PLK2	ra	12.8793276483616	22.5450800621595	B	63.6427862009492
	PLK2	lai	19.0193955205853	27.2671875855196	B	58.9094846837446
	PLK2	ax	33.6406827455266	18.5268418562236	B	35.5141287566518
	PLK2	hvc	22.1446980301057	31.8194702693258	B	58.964070552832
	PLK2	pln	31.7581615201437	41.8499693871865	B	56.8550904245538
	PLK2	lman	29.3909666828922	49.1311792774313	B	62.5698376891748
	PLK2	mst	27.7770550415815	62.3184991908468	B	69.1693388444869
	PLK2	an	40.4320340880386	71.9758659289359	B	64.030967501454
	MEF2C	ra	14.8994788034895	9.99426053672481	B	40.1476869350025
	MEF2C	mst	11.3659400466898	14.5572316275292	B	56.155287672637
	MEF2C	ax	11.8831130050726	14.8173545870373	B	55.4947381948318
	MEF2C	lai	19.2973993431424	19.3476256473881	B	50.064984178763
	MEF2C	lman	22.6295088772331	26.6343888611308	B	54.0647209901733
	MEF2C	pln	39.3642019550534	49.4780002111475	B	55.6920011039201
	MEF2C	hvc	57.9450073219937	37.3779819722734	B	39.2119280448556
	MEF2C	an	60.057539215829	57.8980979854058	B	49.0846383938653
	AUH	pln	25.6302810582177	23.8199712527045	B	48.1695646423291
	AUH	hvc	23.3240222194327	29.2183023474553	B	55.6090781827886
	AUH	an	28.9387389088121	30.2441460281643	B	51.1028586395731
	AUH	mst	28.3840253635154	31.6562037297783	B	52.7249882417823
	AUH	ra	28.6915012085985	33.7373110708906	B	54.0412508888543
	AUH	ax	30.3242953225098	36.4842031778078	B	54.6101229585849
	AUH	lman	40.2270069808022	37.5575518957748	B	48.2840713352485
	AUH	lai	38.8073711841133	47.5343886672648	B	55.0537639597418
	APBA1	ra	19.6913299112057	27.2599510730116	B	58.0600795155622
	APBA1	lai	21.9356103259978	28.9993763996384	B	56.9341002400666
	APBA1	mst	22.9086895348312	30.6557750274421	B	57.2315531910192
	APBA1	pln	23.6391040686407	31.6503081357346	B	57.2447904107578
	APBA1	hvc	24.4461756827111	31.6165234459788	B	56.3949362719839
	APBA1	ax	26.168859502227	33.9642372894953	B	56.4817697766909
	APBA1	an	31.7343302800641	42.2006518170139	B	57.0780578016556
	APBA1	lman	34.1364101377652	42.453084974081	B	55.4293835102129
	GDA	lai	2.55379675677577	3.33793916497253	B	56.6545956795368
	GDA	ra	4.83174454337956	3.18911169434006	B	39.7602400519616
	GDA	ax	14.8788951785895	4.31656990748745	B	22.4874463219877
	GDA	lman	8.18102136265898	14.1769872006832	B	63.4089890453282
	GDA	mst	14.9123987646126	19.8718675597149	B	57.1288966523836
	GDA	hvc	25.4180489308049	25.3499231962948	B	49.9329048102025
	GDA	an	26.4237991034108	30.8666660020358	B	53.8774924330319
	GDA	pln	26.1741388296283	35.5545297895719	B	57.5980830056538
	CELF4	lman	6.79401857873392	8.63325691327491	B	55.9609953017748
	CELF4	ra	6.79646763058753	8.73219390081752	B	56.2327531137027
	CELF4	lai	10.9469076428002	14.5149590724444	B	57.0066571896473
	CELF4	hvc	15.4663644721265	14.286686460457	B	48.0175511843432
	CELF4	ax	15.5155663241957	14.616797467281	B	48.5086320092005
	CELF4	pln	16.125582845256	23.3847289252387	B	59.1863943293452
	CELF4	mst	17.7028971466266	22.0333743574668	B	55.449023080077
	CELF4	an	21.5740972521426	33.0748183395644	B	60.5223689828961
	SLC49A3	mst	1.5960370639963	3.84151542000684	B	70.647877538806
	SLC49A3	ax	1.95629105712551	4.04788509690548	B	67.4178270767069
	SLC49A3	lman	3.08756639384111	6.17277171029464	B	66.6581677783215
	SLC49A3	ra	4.50730754098892	8.61554073834484	B	65.6529783394116
	SLC49A3	lai	5.02374410717275	9.75858600722949	B	66.0152082365
	SLC49A3	hvc	6.55525572344701	10.8719434498379	B	62.3849153368493
	SLC49A3	an	5.99727562858313	12.0614636671943	B	66.7901754914562
	SLC49A3	pln	6.18135926555224	14.3669513810385	B	69.9179199114462
	ST8SIA5	hvc	3.90724946893987	4.52582637758748	B	53.6675640057378
	ST8SIA5	pln	3.46680842803201	5.62009703570805	B	61.8483053238995
	ST8SIA5	an	4.22337808218977	6.76828872309446	B	61.5765456048997
	ST8SIA5	lman	5.67595454500779	6.30382837740997	B	52.6205559669501
	ST8SIA5	ra	6.77406115686474	12.9926711007678	B	65.7299898204011
	ST8SIA5	ax	10.3129279959212	12.050534226667	B	53.8849222304021
	ST8SIA5	mst	9.08960673786532	13.7439957855218	B	60.1919726484011
	ST8SIA5	lai	10.1633389235721	13.797497059308	B	57.583537858054
	RASGRF2	lai	2.96919659828083	2.34504689383066	B	44.1275770918602
	RASGRF2	ra	3.32876756841932	2.62510147466687	B	44.090682137445
	RASGRF2	lman	3.06949429728192	3.31364605405179	B	51.9124736675957
	RASGRF2	ax	6.81052741243037	2.31290099046295	B	25.3512264066155
	RASGRF2	mst	7.29347419491806	6.25028959054519	B	46.1488378677552
	RASGRF2	an	9.58896633309556	6.1251427966911	B	38.9786194438517
	RASGRF2	hvc	11.4670698361077	6.0944004087444	B	34.7032470731252
	RASGRF2	pln	13.1150282787149	11.6073017501105	B	46.950678744992
	SLC1A1	lman	3.81394145808182	5.13698780142547	B	57.3905530084397
	SLC1A1	lai	6.06521712820293	7.78434294329207	B	56.2064275190496
	SLC1A1	ra	6.88311493994525	7.96834114277413	B	53.6536020333104
	SLC1A1	ax	6.51868101001914	10.0903462043247	B	60.7521805708795
	SLC1A1	mst	7.31647877479601	9.38037840919304	B	56.1805033475885
	SLC1A1	hvc	8.02144021519422	8.88056417151611	B	52.5414854258274
	SLC1A1	an	8.93593044148347	10.4658327455276	B	53.9426888404357
	SLC1A1	pln	9.49986458494183	11.9578539687653	B	55.727517997012
	DYM	lai	4.84045990384491	5.73692874690377	B	54.2376661795225
	DYM	ra	5.90520845065684	6.2059610499326	B	51.2416331852226
	DYM	pln	5.52613199820956	7.69398016821233	B	58.1990536188829
	DYM	lman	6.07343747390835	8.47967069952396	B	58.2670766854065
	DYM	mst	7.52062380256409	8.1707085346177	B	52.0714771635841
	DYM	hvc	7.36494230996654	8.41950777665609	B	53.3405201350134
	DYM	ax	7.1183965969225	9.20518184318208	B	56.3919356099416
	DYM	an	7.85408895642348	9.46011119754288	B	54.6378759250727
	PRRC1	lai	5.84829985746781	6.92090477410788	B	54.1999676079579
	PRRC1	ra	6.07873742187819	7.14379269309813	B	54.0274261505127
	PRRC1	ax	6.9912958881327	7.10951100854343	B	50.4191785664358
	PRRC1	hvc	6.87268207357905	7.714182902041	B	52.8844471717137
	PRRC1	lman	7.10034947665867	7.76719641569666	B	52.2426261330085
	PRRC1	mst	7.27537978008507	8.86454384978323	B	54.923084229337
	PRRC1	pln	7.50239334722946	8.92379879316385	B	54.3266431860341
	PRRC1	an	8.91679402041698	9.02195940638305	B	50.2931234502865
	ADGRV1	lman	0.488514786038537	0.853705789494416	B	63.6039861894858
	ADGRV1	lai	0.96310658508907	2.57212953966235	B	72.7569375537315
	ADGRV1	ra	1.35358029310763	2.50560075707297	B	64.9257115562308
	ADGRV1	an	2.53989178927867	3.79007821745673	B	59.8751370610588
	ADGRV1	hvc	3.40676769609737	3.1764011335101	B	48.2503368168897
	ADGRV1	pln	2.0912916243561	5.93982121795677	B	73.9601265052848
	ADGRV1	ax	4.00836814066665	6.36225067377652	B	61.3488046143959
	ADGRV1	mst	3.71405039207588	8.66564288368015	B	69.9988496536554
	TRPM3	lman	1.17514556530883	1.21723074652741	B	50.8795685906596
	TRPM3	lai	1.54221104203626	2.34058143905882	B	60.2808790440095
	TRPM3	ax	2.19156833342255	2.08001532219228	B	48.6942429292747
	TRPM3	mst	2.08727896703486	3.23614426271641	B	60.7906627568219
	TRPM3	ra	1.75470688732944	4.11014912931645	B	70.0809895017175
	TRPM3	hvc	4.51269669824135	1.62246294078099	B	26.4453255700374
	TRPM3	an	4.10265159139416	3.27487501617248	B	44.3898773989328
	TRPM3	pln	6.06048249047428	8.3242229035661	B	57.8685671728449
	FAM169A	mst	3.05091507964159	4.47897473530161	B	59.4826065902452
	FAM169A	ax	3.18823554390503	4.39223753802874	B	57.941470018495
	FAM169A	ra	3.51890058595837	4.31266724410353	B	55.0677378742622
	FAM169A	lai	3.40863125182412	4.76784490447794	B	58.3117325035321
	FAM169A	lman	4.59523706023392	6.18903184788274	B	57.3894429062746
	FAM169A	hvc	5.70567407461559	5.14874878335265	B	47.4345697668573
	FAM169A	pln	4.61747390536084	6.75223625370575	B	59.3879365369863
	FAM169A	an	5.67838846006803	7.55704085780174	B	57.0970587829639
	MAPK4	hvc	2.10371619173463	2.78046812899481	B	56.9279934255134
	MAPK4	an	2.69570592320488	3.04178185372684	B	53.0159186736171
	MAPK4	mst	2.22003108765463	3.86461350347576	B	63.5142027705155
	MAPK4	pln	2.94488684689524	3.55331791356747	B	54.6815319699844
	MAPK4	ax	2.25896650259272	7.07373527184467	B	75.7951496020144
	MAPK4	ra	5.19498111720982	7.10234509861414	B	57.7551979508763
	MAPK4	lai	5.67115793086565	6.84849813004453	B	54.7019670246967
	MAPK4	lman	5.36766858928854	8.0998505599921	B	60.1435978683925
	LOC100220956	mst	3.14522874711403	4.06872642615513	B	56.4007722314595
	LOC100220956	ax	3.77513490960485	4.47374573559881	B	54.2345795511066
	LOC100220956	lai	3.84352368289877	4.54183158320761	B	54.163853993947
	LOC100220956	ra	4.1631692396191	4.69470848522227	B	53.0003758355825
	LOC100220956	lman	4.57760847489227	4.44280513062742	B	49.2527873434631
	LOC100220956	an	5.00492057085281	6.17407684931192	B	55.2292537269495
	LOC100220956	pln	5.30827537074433	6.12992864187169	B	53.5917057879939
	LOC100220956	hvc	6.00411915767761	7.42730337676729	B	55.2979653325622
	TBC1D2	pln	1.41354572852791	2.02963672713398	B	58.9465342969697
	TBC1D2	an	1.53104105034054	2.13328754584896	B	58.2176922688469
	TBC1D2	mst	1.5201679738705	2.52477166418267	B	62.4180306779027
	TBC1D2	hvc	1.75450961716072	2.85371418108454	B	61.9265536142406
	TBC1D2	ax	1.6035784506986	3.13686444096831	B	66.1723917501995
	TBC1D2	lai	2.31509359615294	4.24795298343961	B	64.7253212654074
	TBC1D2	lman	3.12273101071007	5.64119095642685	B	64.3683384856719
	TBC1D2	ra	3.70669235244478	7.13447752309659	B	65.8091110553723
	RORB	mst	0.444300059600975	0.714605116541895	B	61.662086877572
	RORB	ax	0.529218332632925	0.975402526634521	B	64.8271304114058
	RORB	lai	0.566125360714076	1.57357329365892	B	73.541818164111
	RORB	hvc	1.94294857781701	0.543859794691526	B	21.8697910423598
	RORB	ra	1.01548595826443	1.51295644653251	B	59.8374890273214
	RORB	lman	1.70903467705551	1.74308164029793	B	50.4931317503884
	RORB	pln	2.53248260348764	1.57886607673929	B	38.4026313392652
	RORB	an	3.73983398074263	4.15470014526695	B	52.6275531773147
	TRIM36	hvc	0.271772560244938	0.412146256810351	B	60.2624531643838
	TRIM36	an	0.404279919705194	0.331513117645747	B	45.0552126504603
	TRIM36	pln	0.286906174097269	0.505774397172576	B	63.8055750959486
	TRIM36	mst	0.343123370502007	0.663943441857643	B	65.9284402692174
	TRIM36	ax	0.487080117345063	0.896489571880214	B	64.7954041535992
	TRIM36	lman	2.4773452412932	3.46207998837067	B	58.2898151672935
	TRIM36	lai	2.61619543653362	3.59324136932115	B	57.8674279434351
	TRIM36	ra	3.18694991676171	4.27894627290353	B	57.313230243232
	NPR2	ax	0.144199514918435	0.1110147940814	B	43.4986559007833
	NPR2	mst	0.12768053016336	0.176512613113465	B	58.0264930405854
	NPR2	lman	0.169436887957866	0.165060811718727	B	49.3458734927968
	NPR2	lai	0.462405393611008	0.230760866271171	B	33.2908393882868
	NPR2	ra	0.31807622820913	0.535961357139299	B	62.7561791581618
	NPR2	an	1.66998084612951	3.1335610899394	B	65.234386035231
	NPR2	pln	2.03076873297574	3.2188213194944	B	61.3156701251333
	NPR2	hvc	1.48261479395612	3.95934682041594	B	72.7558755644182
	LOC115491151	ax	0.0558717789543718	0.132034482409978	B	70.2661430498919
	LOC115491151	mst	0.0390395073694369	0.22751289318278	B	85.3539089167613
	LOC115491151	lman	0.0987814549850776	0.172925801957731	B	63.6441602272441
	LOC115491151	ra	0.141322936627443	0.376943176870658	B	72.7315884741978
	LOC115491151	lai	0.352700444137291	0.878274818460528	B	71.3478853025072
	LOC115491151	hvc	0.684423862527436	1.73369929918683	B	71.6960710122708
	LOC115491151	pln	0.503212074587135	2.48729555181194	B	83.173021525009
	LOC115491151	an	0.803838775054548	3.11791858814387	B	79.5030977031437
	LOC115491122	lai	0.636857987828613	0.526618447237389	B	45.2624936239052
	LOC115491122	ra	0.599555494637742	0.720202886221148	B	54.5708136175991
	LOC115491122	ax	0.889073003519066	0.47797791034741	B	34.9641630387803
	LOC115491122	mst	0.830768874378283	0.812174379013867	B	49.4341102370388
	LOC115491122	lman	1.02633795576381	0.651422605749444	B	38.8269113419793
	LOC115491122	an	1.51053445287414	1.2354058181039	B	44.9902654897836
	LOC115491122	hvc	2.05109145176227	1.20428423962082	B	36.9937099060036
	LOC115491122	pln	3.08368672188783	2.29448645682826	B	42.6629336873829
	LOC115491096	ax	0.194735714206176	0.0660438123733844	B	25.3255358039909
	LOC115491096	lai	0.0965211436711706	0.225239274031586	B	70.00216982552
	LOC115491096	lman	0.198940487076767	0.245993397248168	B	55.2876294466526
	LOC115491096	ra	0.224540787472364	0.333837538910547	B	59.7869801059606
	LOC115491096	mst	0.133592207696616	0.54490494784639	B	80.3105721807041
	LOC115491096	hvc	0.507516162151398	0.429947063485082	B	45.8628191194566
	LOC115491096	an	0.522657908036125	0.974134361475615	B	65.0814666348712
	LOC115491096	pln	0.873659987589377	1.68786903103747	B	65.8930279049613
	LOC115491094	lman	0.0306372962707434	0.116566088642092	B	79.1870979808753
	LOC115491094	ra	0.0709616986002621	0.10242319172486	B	59.0727320776345
	LOC115491094	ax	0.210568290071602	0.0723059819920765	B	25.5611729778662
	LOC115491094	lai	0.112234550494734	0.213397601132929	B	65.5333326473652
	LOC115491094	mst	0.172147839212202	0.533778578822364	B	75.6139117598836
	LOC115491094	hvc	0.467081342981683	0.276328313430334	B	37.1703960322498
	LOC115491094	an	0.658805250366283	1.02817396702114	B	60.9476368424646
	LOC115491094	pln	0.771432533806373	1.48007323219473	B	65.7370393869115
	LOC115491279	ra	0.342804411144394	0.622122198946278	B	64.4735249749013
	LOC115491279	ax	0.477415831018707	0.573191083415989	B	54.5580916649885
	LOC115491279	lman	0.442719546326375	0.753781660833525	B	62.9988215910584
	LOC115491279	lai	0.54405848900154	0.749229033403165	B	57.932131905987
	LOC115491279	mst	0.498274511757741	0.800992051274975	B	61.6495547615201
	LOC115491279	an	0.586128508493733	0.737155222086328	B	55.70651290054
	LOC115491279	hvc	0.533435512730387	0.980420531866911	B	64.7631282621535
	LOC115491279	pln	0.984293060050788	1.36731377100737	B	58.1438084355332
	MEGF10	pln	0.614404707886765	0.764553952747471	B	55.4442982645921
	MEGF10	an	0.693362868438829	0.790014011856241	B	53.2578080695914
	MEGF10	hvc	0.976980459101018	0.802986609068261	B	45.1124418775985
	MEGF10	mst	0.744293027712809	1.0798262261196	B	59.1971289076042
	MEGF10	lman	0.829491385050796	1.03287708859215	B	55.460404490834
	MEGF10	lai	0.898267269548874	1.17666132468149	B	56.7085213415712
	MEGF10	ax	0.916508306042096	1.38783490849881	B	60.2269184443216
	MEGF10	ra	1.21109526561253	1.30203558865809	B	51.8093033812988
	FBN2	mst	0.314108841486158	0.265487715853734	B	45.8056060705765
	FBN2	ax	0.230478663419774	0.407328630882936	B	63.8639028624238
	FBN2	an	0.257768556954889	0.394620160860298	B	60.4885017297446
	FBN2	hvc	0.432062591087012	0.529153603703765	B	55.0504253435871
	FBN2	pln	0.368758556598384	0.733994267905642	B	66.5601802684807
	FBN2	lman	0.510271320718563	0.909399659046198	B	64.0570718151107
	FBN2	lai	0.732379442064829	0.93964186584506	B	56.1979600020564
	FBN2	ra	0.729560846385498	0.946771333313986	B	56.478742386471
	RXFP3	ra	0.0621576876030881	0.105365883011255	B	62.8961540306578
	RXFP3	lai	0.0563517158917433	0.197955678812424	B	77.8411021208028
	RXFP3	lman	0.171783445325418	0.131763952456141	B	43.4080322938437
	RXFP3	an	0.627483473269358	0.53384057645802	B	45.9682701467639
	RXFP3	ax	0.70317973872026	0.617567191810292	B	46.7589344737081
	RXFP3	mst	0.688785843375079	0.780213813178657	B	53.1119125656594
	RXFP3	hvc	0.841698372296126	0.65379399280296	B	43.717641631667
	RXFP3	pln	0.763959127933527	0.899989165762471	B	54.0875680555792
	DMGDH	mst	0.0389386416868117	0.0724184190173139	B	65.0326243880743
	DMGDH	ax	0.0897145384614518	0.035437653777918	B	28.3156476477367
	DMGDH	lman	0.0706105679504003	0.19480570610631	B	73.3962929736127
	DMGDH	ra	0.1480344016321	0.134606263476454	B	47.624521200711
	DMGDH	hvc	0.176370789337832	0.159654610725615	B	47.5126614522203
	DMGDH	lai	0.265556841574106	0.394347959252231	B	59.758310404535
	DMGDH	pln	0.251690575024054	0.76369443148429	B	75.212301401854
	DMGDH	an	0.512079678972002	0.740157092248988	B	59.106800667361
	LOC100221863	mst	0.0882620294147538	0.248375694782397	B	73.7813016573676
	LOC100221863	ax	0.126211102134632	0.239570480182772	B	65.4955010760729
	LOC100221863	lman	0.0801080064140168	0.410773362553705	B	83.6807808406996
	LOC100221863	hvc	0.331012756509976	0.327609155297149	B	49.7416119057223
	LOC100221863	lai	0.279371546313314	0.54168291287157	B	65.9740540730191
	LOC100221863	an	0.500201168090988	0.542174411426636	B	52.0133454850829
	LOC100221863	pln	0.392083779208026	0.699891985989375	B	64.0940951526385
	LOC100221863	ra	0.508030774869661	0.640417629573627	B	55.7637267025566
	LOC115491150	mst	0.0654416219823541	0.0622328617905541	B	48.7433823513603
	LOC115491150	ax	0.0750260553063889	0.128927446581544	B	63.2141372362345
	LOC115491150	lai	0.0285484478131986	0.191716738925048	B	87.0390558599148
	LOC115491150	pln	0.0258863708394081	0.292126886419617	B	91.8599711651885
	LOC115491150	lman	0.095070291420224	0.247700967088381	B	72.2642172993517
	LOC115491150	ra	0.326385157752723	0.197083390722782	B	37.6495190201488
	LOC115491150	hvc	0.313662133091727	0.374620402514494	B	54.4282882587655
	LOC115491150	an	0.33113496915488	0.593199875435328	B	64.1758642884782
	LOC116806822	lman	0.0463478357608378	0.14389226750471	B	75.6371895487552
	LOC116806822	ra	0.0545838011283638	0.15090500239972	B	73.4370923421607
	LOC116806822	lai	0.0238135539784031	0.195192953263894	B	89.1265541475181
	LOC116806822	mst	0.057351290295556	0.169895343753415	B	74.7625347519132
	LOC116806822	ax	0.185208751504443	0.0632276303590898	B	25.4502299078808
	LOC116806822	hvc	0.0875013029260635	0.223119787519815	B	71.8302119149538
	LOC116806822	pln	0.20438345240604	0.395352607044322	B	65.9210999262992
	LOC116806822	an	0.251844363475322	0.518652527549011	B	67.3140324887607
	LOC115491152	lman	0	0.00973488174093688	B	100
	LOC115491152	ax	0.00764655500814966	0.0273405038852558	B	78.144619039153
	LOC115491152	mst	0.0191025333283168	0.0201384598894976	B	51.3199545631156
	LOC115491152	hvc	0.00843722594993132	0.145733410232994	B	94.5273457003054
	LOC115491152	lai	0	0.167235166537324	B	100
	LOC115491152	ra	0.146208948722523	0.0593484273211195	B	28.871952183569
	LOC115491152	pln	0.0700163068608826	0.28330920247954	B	80.1836252945373
	LOC115491152	an	0.0335329984439622	0.495535568448215	B	93.6618804173267
	LOC116806782	ra	0.0174633121622247	0.0110270526102637	B	38.7044978129305
	LOC116806782	lman	0.0290339990315464	0.0072910728429719	B	20.0717368658162
	LOC116806782	ax	0.0334956526704301	0.0208030311388445	B	38.312219890846
	LOC116806782	mst	0.0122818066891105	0.0472168647538448	B	79.3578471733007
	LOC116806782	lai	0.133699799025343	0.122670006991765	B	47.8488511956744
	LOC116806782	pln	0.132080725897737	0.306576378218228	B	69.8897556523284
	LOC116806782	an	0.104288293987906	0.36914532052876	B	77.9719287371735
	LOC116806782	hvc	0.345297593572002	0.170967180873175	B	33.1161817222395
	LOC116806807	hvc	0.0251708893336074	0.0116517835130123	B	31.6429596557165
	LOC116806807	mst	0.0713082604214188	0.0376717067430924	B	34.5675519301863
	LOC116806807	ax	0.0744992992179564	0.0601721127107676	B	44.6806874963294
	LOC116806807	lai	0.0693166020328655	0.0974374378002339	B	58.4318304358665
	LOC116806807	ra	0.0862638297759784	0.0865759487699649	B	50.0902914238297
	LOC116806807	lman	0.0623618623278431	0.246483344823925	B	79.8080524211606
	LOC116806807	pln	0.123398257889391	0.312216458984836	B	71.6726150174997
	LOC116806807	an	0.198264972735468	0.29476971653841	B	59.7868107358806
	LOC115491008	ra	0.0480106364657663	0.0463848691340926	B	49.1388534224472
	LOC115491008	mst	0.0600854507627285	0.0984258189546838	B	62.0938934689965
	LOC115491008	lai	0.0821140212353975	0.0772163120442719	B	48.4630330300858
	LOC115491008	ax	0.0416354050138435	0.145178996294259	B	77.712957500971
	LOC115491008	hvc	0.0838254662969146	0.166947068658807	B	66.5731072536649
	LOC115491008	lman	0.103309638265578	0.158176325963152	B	60.4913255782977
	LOC115491008	pln	0.149032468075673	0.227418896602188	B	60.4112291628418
	LOC115491008	an	0.185364958111473	0.256090307922668	B	58.0104775333822
	LOC115491136	pln	0.00909232772617803	0.0419589325643328	B	82.1898075102603
	LOC115491136	an	0.024303155185713	0.0497273437489322	B	67.1714286200232
	LOC115491136	mst	0.0452303292931736	0.0697858926158058	B	60.6748260876039
	LOC115491136	hvc	0.0719092551688585	0.0540004232526589	B	42.8882226764789
	LOC115491136	lai	0.0816161070214347	0.0861644977285463	B	51.3554578355136
	LOC115491136	ax	0.11579192726508	0.0617660601751556	B	34.7864160129352
	LOC115491136	lman	0.147901331155007	0.133151234174659	B	47.3759184579856
	LOC115491136	ra	0.26054440103668	0.229748578365057	B	46.8594469056848
	LOC100190718	lai	146.962959277596	229.327774446099	C	60.944305531183
	LOC100190718	lman	202.914634037659	294.235744055545	C	59.1844554527087
	LOC100190718	pln	208.942536657135	293.506542927189	C	58.4151817274711
	LOC100190718	mst	203.868202453602	313.548941021086	C	60.5988697853079
	LOC100190718	hvc	328.486929757504	213.07599837089	C	39.3446425713197
	LOC100190718	ax	230.866898822391	313.418032392195	C	57.5834483774508
	LOC100190718	an	292.251223090209	390.050299570117	C	57.1668516947306
	LOC100190718	ra	405.921436252015	409.916183001075	C	50.2448248680122
	CAMK4	lai	44.3775147895368	47.8894217003017	C	51.9031231795323
	CAMK4	ax	58.3948187107655	56.2188640499505	C	49.0507439389423
	CAMK4	ra	54.9726541880824	61.4273732297894	C	52.7726449833791
	CAMK4	hvc	68.400003355289	70.6146767506669	C	50.7965609796354
	CAMK4	mst	65.8214096859874	102.86492915792	C	60.9799998404762
	CAMK4	pln	124.404842878493	79.683107908402	C	39.0435141325937
	CAMK4	an	107.173533222886	123.026222606275	C	53.4432463506071
	CAMK4	lman	105.550077274495	150.442359172194	C	58.7682828682026
	SLC1A3	pln	61.0170276236191	64.3965550458644	C	51.3473530339819
	SLC1A3	mst	67.7066717681717	75.3306746865714	C	52.6650392737857
	SLC1A3	an	71.1657136149998	81.0155614884232	C	53.2362220209843
	SLC1A3	ax	72.3811348956074	92.5818546298177	C	56.1228036035007
	SLC1A3	hvc	86.8709768300311	86.1154434707045	C	49.7816206156492
	SLC1A3	lai	87.5137968142373	90.5291227658667	C	50.8467974909479
	SLC1A3	lman	85.8782136895897	94.7378450498644	C	52.4526145189158
	SLC1A3	ra	95.5943051678478	134.268704054012	C	58.4124885985541
	CDO1	ax	14.8373748771892	15.3916394221563	C	50.9167757497457
	CDO1	lman	18.4167497109869	18.0891280496697	C	49.5512754638238
	CDO1	lai	15.1049309629054	25.2650975435018	C	62.5837991159504
	CDO1	mst	17.306907206595	24.6661400514959	C	58.7666173004418
	CDO1	pln	24.9770000403901	33.2182311237775	C	57.0806756142432
	CDO1	an	33.8260091327993	43.779762005412	C	56.4130236235174
	CDO1	ra	38.3297464151213	65.0211458173187	C	62.9129990199637
	CDO1	hvc	40.0875995386664	70.4466663911744	C	63.7328757725581
	TPM2	mst	27.9039238443354	30.2721216651255	C	52.0353719473807
	TPM2	ax	27.4582440233588	35.1111998213651	C	56.1155696197319
	TPM2	an	31.5175519804249	32.0343819006382	C	50.4066201362027
	TPM2	pln	28.645565946803	34.9494872752138	C	54.9562984925912
	TPM2	lman	31.811115638846	32.5492388334208	C	50.5734300258499
	TPM2	hvc	31.5673137764497	34.1206698169978	C	51.943548805175
	TPM2	lai	30.9000574773667	37.634706985435	C	54.9133090051864
	TPM2	ra	36.3427256862176	48.7182314174908	C	57.2744924067717
	PCSK1	lman	3.13604021296933	3.23857416910276	C	50.8042365387763
	PCSK1	ra	5.78702745105726	8.44012517268981	C	59.3240643148938
	PCSK1	hvc	7.54088025091965	7.02743174179992	C	48.2377899739643
	PCSK1	an	7.52031152705553	10.9892089917234	C	59.370576242503
	PCSK1	pln	9.78178120596983	8.98468047242385	C	47.8762625922613
	PCSK1	mst	11.5917614339652	18.1532526922573	C	61.0295648716934
	PCSK1	ax	13.8932147263131	20.6129848241511	C	59.7370475238958
	PCSK1	lai	20.0111145684096	35.5678549718981	C	63.995168075405
	SV2C	hvc	7.45840031193994	3.32367577590625	C	30.8259350873324
	SV2C	an	5.35495110047127	6.82318461329243	C	56.028153846084
	SV2C	lman	6.54313947313778	8.21018575276029	C	55.6497306678232
	SV2C	ra	11.4729213186394	10.4340137901093	C	47.6288158900985
	SV2C	ax	11.4998014883041	14.7323636206514	C	56.1614474423305
	SV2C	pln	9.26956663750521	17.3398644978127	C	65.1643562375823
	SV2C	mst	13.0045852977763	18.7639519157721	C	59.0645763436972
	SV2C	lai	23.8369326628591	22.447354878822	C	48.4988666156028
	PSD3	lman	10.8038496237267	13.3595463758264	C	55.2883641689829
	PSD3	mst	10.5901015976797	14.6898889517704	C	58.1087596652204
	PSD3	ax	12.0105297571282	14.9173476334638	C	55.3974136805733
	PSD3	pln	11.3187348648004	16.9445876271189	C	59.9525679684809
	PSD3	an	12.7642274646657	15.8008861044175	C	55.3153274402494
	PSD3	ra	16.9883545649183	15.3615015038029	C	47.4855327676583
	PSD3	hvc	14.2179100986759	19.1183650203272	C	57.3500337157612
	PSD3	lai	19.4362077814556	21.9971598597162	C	53.0904464493925
	CNTFR	ax	1.56995394845111	1.41473535657972	C	47.3997529389447
	CNTFR	mst	1.71370998429411	1.71299123505931	C	49.9895125196392
	CNTFR	an	1.96389059205944	2.01514530201062	C	50.6440594067971
	CNTFR	pln	2.28760601558666	2.79106929761644	C	54.9566397828281
	CNTFR	lman	3.3615877739935	4.92288931743833	C	59.4230542628913
	CNTFR	hvc	3.05486493391655	7.03886666405769	C	69.7350290696292
	CNTFR	lai	20.8217595455725	17.6812682841083	C	45.9217606530112
	CNTFR	ra	26.7375628292817	21.3085081653251	C	44.3501575138517
	HCN1	an	5.39754062811392	5.31394725232484	C	49.609795685146
	HCN1	pln	6.53341850111987	5.20067890290146	C	44.3210817486411
	HCN1	hvc	5.292790072598	8.43598399765886	C	61.4474675924289
	HCN1	mst	7.88621858073907	8.5734345105475	C	52.0875771986113
	HCN1	lman	10.6622177077472	12.5814302321947	C	54.128466687773
	HCN1	ax	7.71229572154462	15.763488798701	C	67.1478679875703
	HCN1	lai	14.1256442055764	17.490254452094	C	55.3210732406326
	HCN1	ra	17.3637260757955	20.8698963628815	C	54.5851923823196
	PALM2AKAP2	pln	8.8985834313331	11.0476237092211	C	55.3870900435968
	PALM2AKAP2	an	10.1396126016241	9.86701856953472	C	49.3187407970953
	PALM2AKAP2	mst	9.92056314530429	10.335305587789	C	51.0237587139552
	PALM2AKAP2	ax	9.83774689993082	13.5086198676308	C	57.8617649680729
	PALM2AKAP2	hvc	11.7905399927925	12.3842051199231	C	51.2278622263909
	PALM2AKAP2	lman	11.6639133680973	12.579825068215	C	51.8889654797336
	PALM2AKAP2	lai	15.7282048077723	16.8197839515861	C	51.6768764913315
	PALM2AKAP2	ra	20.8295258898687	27.8374819511184	C	57.1999043830136
	NRG1	ax	11.7828081065029	8.71472259345168	C	42.515963122675
	NRG1	lai	10.0562003350161	12.6524143823524	C	55.7163637668981
	NRG1	an	10.3409192760363	13.1828642491528	C	56.0405779752084
	NRG1	mst	10.1548839924069	15.3092163398165	C	60.1207823566559
	NRG1	pln	12.1847422266107	14.2056088796477	C	53.8287983454637
	NRG1	ra	12.689800665591	14.3828855380432	C	53.1269244206453
	NRG1	lman	13.9937188596375	13.3972081472192	C	48.911116238839
	NRG1	hvc	13.2751642669577	18.4362271596116	C	58.1375535107074
	NFIB	hvc	6.21803427027896	5.30136432687481	C	46.021190100885
	NFIB	mst	4.57646136539067	6.9895343317963	C	60.4317562861991
	NFIB	lman	5.50040706189603	7.31917421131251	C	57.0937073163906
	NFIB	pln	4.77960385045031	8.14417402182544	C	63.0169761683728
	NFIB	ax	4.79061382086767	8.56413887875953	C	64.1280229696698
	NFIB	an	6.97605924323037	10.2431337801649	C	59.486723717237
	NFIB	ra	8.88041949005553	12.1518426600691	C	57.7771547983349
	NFIB	lai	9.54358306639973	12.7456795230877	C	57.183047092366
	LPL	lman	0.751192735482384	0.586927259867419	C	43.8620797766338
	LPL	an	0.942907582969178	0.934583733762154	C	49.778325227583
	LPL	pln	2.71142311530907	3.68731004775249	C	57.6256261010929
	LPL	mst	2.45307691264294	8.60744585646149	C	77.8213293905495
	LPL	ax	5.95068740682909	5.68051508648839	C	48.8385881833975
	LPL	lai	11.0011705360412	6.18281096630575	C	35.9800839256101
	LPL	hvc	4.54064905096444	13.9889309050063	C	75.495132314096
	LPL	ra	20.1927415248225	19.1464762868674	C	48.6702007612818
	LOC100226213	lman	3.59010137719795	4.10757275578387	C	53.3612190490679
	LOC100226213	an	4.54253005718625	3.66565717729105	C	44.6585472842772
	LOC100226213	mst	4.50713633301281	5.11918303466609	C	53.1790276131305
	LOC100226213	lai	5.43818031240751	4.51508035890122	C	45.3628263943332
	LOC100226213	pln	3.87018791392109	6.49240852806414	C	62.6523339436381
	LOC100226213	ax	5.73845072339483	6.8384479327245	C	54.3730860818953
	LOC100226213	hvc	10.1623091854126	3.41697350362013	C	25.1631369776244
	LOC100226213	ra	9.93812780166669	4.77260355755665	C	32.4430066800473
	CHSY3	hvc	1.3933924802011	1.59207773092535	C	53.32753698201
	CHSY3	ax	1.65219236508001	1.71356173139092	C	50.9116733509328
	CHSY3	pln	0.956353418047915	3.27704562032623	C	77.4093250038814
	CHSY3	mst	1.60515760370808	3.03523920682768	C	65.4090443286302
	CHSY3	lman	2.20257927872392	2.90135411864526	C	56.84545413819
	CHSY3	an	2.31874162428847	2.92023471987405	C	55.7405593771748
	CHSY3	ra	2.16029855768891	3.39859784743634	C	61.1379957414365
	CHSY3	lai	3.71259046346923	6.24466407497521	C	62.7147177052157
	FGF10	mst	0.188921238289342	0.108724785785925	C	36.5282170738592
	FGF10	ax	0.228951659801077	0.172648900495089	C	42.9902040892988
	FGF10	an	0.332980118976755	0.537726640107986	C	61.757490050178
	FGF10	lman	0.388784644854023	0.638324912189684	C	62.1476947431929
	FGF10	hvc	0.822689681319569	0.382280442365813	C	31.7253046238702
	FGF10	ra	0.896218184018964	1.49158359916283	C	62.4668098360856
	FGF10	pln	1.49948825140085	2.29061712875738	C	60.4367662374007
	FGF10	lai	2.84209512999088	5.07480687156135	C	64.1009181440715
	B4GALT1	lai	3.17433626015629	3.48548444958799	C	52.3360102545738
	B4GALT1	an	3.25218336873088	3.6720553473329	C	53.0318999374469
	B4GALT1	mst	3.87822064319877	4.38050463367391	C	53.0409292816756
	B4GALT1	pln	4.11091452555105	4.55847517512873	C	52.5812696454433
	B4GALT1	ax	3.46683702965981	5.57369974654969	C	61.6523098630281
	B4GALT1	lman	5.53321072330769	4.17375523486422	C	42.9975262388811
	B4GALT1	hvc	4.53945603600104	5.21839034072325	C	53.4789147036671
	B4GALT1	ra	5.68323442823164	6.10271891500048	C	51.7795950592733
	CNTNAP4	pln	0.835770013378847	1.3464177441309	C	61.7003619187835
	CNTNAP4	hvc	0.806209637280811	1.4910461223137	C	64.905534182963
	CNTNAP4	lman	0.914915561510964	1.62976677336246	C	64.0459813402809
	CNTNAP4	an	1.11775417892372	1.44809308172771	C	56.4372285106348
	CNTNAP4	lai	1.92490515742608	3.9747137961956	C	67.3723816307762
	CNTNAP4	ax	3.075780567951	3.42443842251725	C	52.6818931414273
	CNTNAP4	mst	2.89490035937152	4.47932407680539	C	60.742985456619
	CNTNAP4	ra	6.04580881302457	13.129652279826	C	68.4711163723792
	MAMDC2	hvc	0.679718405645351	0.546911138428956	C	44.5864964749149
	MAMDC2	ax	0.715039553436755	0.898458404228488	C	55.6838885329964
	MAMDC2	lman	0.537391348286443	1.14791065513543	C	68.113053494548
	MAMDC2	ra	0.643179130932968	1.04373661861547	C	61.8724805251752
	MAMDC2	pln	0.52369894945869	1.28430725030082	C	71.0344494654748
	MAMDC2	mst	0.641758098016186	1.24234737138129	C	65.9383135158874
	MAMDC2	an	0.948409949489834	1.29025787476789	C	57.635074788092
	MAMDC2	lai	1.94536475070422	3.71151762361989	C	65.610655799845
	MAN2A1	an	1.35485438681504	1.95729430848825	C	59.094397279438
	MAN2A1	mst	1.40109741357112	1.98015736645535	C	58.5627968100011
	MAN2A1	pln	1.05237448306218	2.40239448586031	C	69.5384990276092
	MAN2A1	ax	1.34791791876582	2.4730947063297	C	64.72354187178
	MAN2A1	lman	1.74088807555246	2.31298642895413	C	57.0561922028628
	MAN2A1	lai	1.86810185698729	3.03848679822979	C	61.9266666057084
	MAN2A1	hvc	2.3831447792637	2.8969434492365	C	54.8654364069097
	MAN2A1	ra	2.79613405545927	3.33466307462354	C	54.3919983628377
	ADAMTSL1	mst	0.29521549320272	0.52507941435205	C	64.0110537705601
	ADAMTSL1	an	0.422993150722319	0.399350219056585	C	48.5624659640601
	ADAMTSL1	ax	0.385660111096208	0.698147441318421	C	64.4161816148087
	ADAMTSL1	pln	0.797855808035833	0.733293543864918	C	47.8917058583877
	ADAMTSL1	lai	2.05059478430948	2.54172515862221	C	55.3473013685453
	ADAMTSL1	lman	1.92643730751163	3.11728961923397	C	61.8052813823797
	ADAMTSL1	hvc	1.69479698495159	4.31254476823459	C	71.7879046243257
	ADAMTSL1	ra	5.96937305617195	10.8184169017334	C	64.4421745140969
	LOC100223824	an	1.32773076506853	1.02733252185151	C	43.622289369347
	LOC100223824	mst	1.37577262233958	1.02796269554419	C	42.7652199431507
	LOC100223824	pln	1.41188590898819	1.63173689863567	C	53.6116661548333
	LOC100223824	lai	1.1974935417771	2.04303712934611	C	63.0463753221619
	LOC100223824	ax	1.53892237638332	2.70823623374284	C	63.7658369359178
	LOC100223824	hvc	3.50606019025208	3.14576314163036	C	47.2917421987532
	LOC100223824	lman	3.93080622221197	3.82618207538201	C	49.3256136091993
	LOC100223824	ra	6.42686676991673	3.47125580978287	C	35.0698405867613
	IL11RA	ax	0.511744992224899	0.602078750605093	C	54.0551190869157
	IL11RA	lman	0.523251314059657	0.699009848699234	C	57.1898927984775
	IL11RA	an	0.628205116245456	0.676294265284004	C	51.8432032134107
	IL11RA	mst	0.789870052295931	0.715207435256809	C	47.5196420896401
	IL11RA	hvc	0.96149442653549	0.724511532972178	C	42.9720623990999
	IL11RA	pln	0.760913838652359	1.01693344936784	C	57.2002700243332
	IL11RA	lai	1.48697936567044	1.64254241253234	C	52.4854124349829
	IL11RA	ra	1.44165574033142	1.72009964941408	C	54.4033120017085
	F2RL1	lman	0.708362641374687	0.566066353897552	C	44.4172532167342
	F2RL1	lai	0.555941213889131	0.787276682811907	C	58.6112413142699
	F2RL1	ra	0.97248450416324	1.00916788691712	C	50.9255756185846
	F2RL1	an	1.08390008447931	1.11932710955916	C	50.8039802970777
	F2RL1	pln	0.711586107275292	1.61883461932659	C	69.4653373464929
	F2RL1	ax	0.923123034128382	1.45859328195657	C	61.2412684124445
	F2RL1	mst	1.23488751765607	1.182879738175	C	48.924466791507
	F2RL1	hvc	2.00519058535779	1.04829740109204	C	34.3311454226763
	RAX	ra	0.108786892485594	0.762337236554641	C	87.5118953936621
	RAX	lai	0.191917797709425	0.802735095432736	C	80.7050480592133
	RAX	ax	0.760558627940772	0.792503002729555	C	51.0284322965018
	RAX	an	0.70744178724968	1.07279178155224	C	60.2612938185532
	RAX	hvc	0.984671646551545	1.05549134925756	C	51.7356383497665
	RAX	pln	0.825325511863293	1.44179094515189	C	63.5958042953872
	RAX	mst	1.18597225864825	1.26248732232603	C	51.5625143308949
	RAX	lman	1.05444950982971	1.62307902401318	C	60.6185519032986
	LOC115491181	lai	0.153057301131136	0.182826194259791	C	54.4314313649154
	LOC115491181	lman	0.380745687944644	0.204225176326933	C	34.9120253333028
	LOC115491181	an	0.278696263575651	0.577887921292996	C	67.4642296111983
	LOC115491181	pln	0.202506845903786	0.698990895271473	C	77.5366219287713
	LOC115491181	hvc	0.997425037081076	0.763790009313904	C	43.3672203106203
	LOC115491181	mst	0.78792549958291	1.24380294352176	C	61.2189560934193
	LOC115491181	ax	0.567412711099004	1.56250322983809	C	73.3598542462027
	LOC115491181	ra	5.8288060862092	1.5512848015214	C	21.0198603935951
	LOC115491277	lman	0.190400767704107	0.386705586682071	C	67.0076812953097
	LOC115491277	mst	0.305415399450155	0.340149546290167	C	52.6902132054413
	LOC115491277	an	0.501113441937025	0.355972857598931	C	41.5329072220221
	LOC115491277	pln	0.414574740385972	0.452606444649678	C	52.1928349530636
	LOC115491277	ax	0.482712970384927	0.490574845503066	C	50.4038823352045
	LOC115491277	hvc	0.874085274649247	1.1181010790501	C	56.1243217520221
	LOC115491277	lai	1.18715104311567	0.813984194102792	C	40.6761211818055
	LOC115491277	ra	1.69927063857571	1.8080814477439	C	51.5511817247063
	KLF4	an	0.224038012889449	0.231227581020379	C	50.789601523496
	KLF4	lman	0.119405251120754	0.383979045301238	C	76.2795041542863
	KLF4	mst	0.162478177192575	0.344711054149713	C	67.9649789167304
	KLF4	lai	0.184276742283645	0.340680693664325	C	64.8968221679007
	KLF4	ax	0.284280315649691	0.33328044376517	C	53.9672313507991
	KLF4	hvc	0.340300809736211	0.442473862992004	C	56.5263387291063
	KLF4	pln	0.0898166900094706	1.00294833434118	C	91.7807865361685
	KLF4	ra	2.21911354155661	2.91350299685746	C	56.7644782159726
	LOC116806615	pln	0.00767486068787581	0.00987153082258895	C	56.2596065219536
	LOC116806615	an	0.0153362865135859	0.00319197070701024	C	17.2275820062668
	LOC116806615	mst	0.00820421239673346	0.0173260507592104	C	67.8647558522193
	LOC116806615	hvc	0.0121739612024872	0.0141620771846895	C	53.7745160319374
	LOC116806615	lman	0.0281837630244803	0.00797878612919725	C	22.0636717154267
	LOC116806615	ax	0.00805676011468042	0.0347078061043677	C	81.1601968007528
	LOC116806615	ra	0.119435594828215	0.0220480315455276	C	15.5834509692914
	LOC116806615	lai	0.925960367877376	0.283052854424864	C	23.411890722408
	LOC100218902	ax	0.0170500599487866	0.109944024551526	C	86.5741305857876
	LOC100218902	an	0.0413696670945122	0.197081435334059	C	82.6506706518983
	LOC100218902	mst	0.0560766081815086	0.193794011869156	C	77.5577424147992
	LOC100218902	lman	0.0826029223876458	0.185150915928537	C	69.1496775892704
	LOC100218902	pln	0.0503685678746624	0.319243667635743	C	86.3725918583005
	LOC100218902	hvc	0.0353697691422627	0.478575707130852	C	93.117991931995
	LOC100218902	lai	0.113635783386483	0.880632529360568	C	88.5709137131686
	LOC100218902	ra	0.316902230204235	0.694519036020718	C	68.6676322926206
	IL31RA	mst	0.436579359651099	0.373707397112572	C	46.1203881210128
	IL31RA	lman	0.436554522660637	0.38574437165216	C	46.9104816168493
	IL31RA	ax	0.410754755086262	0.584066088899885	C	58.7106806648312
	IL31RA	pln	0.483382101995979	0.511741152382486	C	51.4249014009938
	IL31RA	an	0.476135095804797	0.550313660255253	C	53.6133593621948
	IL31RA	hvc	0.650872142787306	0.457814224976421	C	41.2933935410295
	IL31RA	lai	0.556218126069455	0.695185847039731	C	55.5524724212359
	IL31RA	ra	0.707414998848445	1.23470902425579	C	63.5751893065133
	OSMR	pln	0.230753223107233	0.566257749537025	C	71.0476729897885
	OSMR	mst	0.265368233012696	0.643095345347002	C	70.7893371474684
	OSMR	an	0.391895586483079	0.609634233107243	C	60.8703027291404
	OSMR	lai	0.419732558688676	0.605503131215493	C	59.0598959027744
	OSMR	lman	0.439493317726275	0.6216145964292	C	58.5816567887854
	OSMR	hvc	0.607769487773842	0.63651680827537	C	51.1551730736248
	OSMR	ax	0.428393813968473	0.931084192613462	C	68.4883600989205
	OSMR	ra	1.30500865060317	1.0429791455119	C	44.4201263412693
	TMEM252	ax	0.305144798242636	0.529316969652935	C	63.4321415333167
	TMEM252	pln	0.239359052153978	0.642614316491247	C	72.8609660264855
	TMEM252	mst	0.315787482638023	0.591331882236782	C	65.1878799124076
	TMEM252	an	0.459330090580521	0.48556762395382	C	51.3883795552532
	TMEM252	lai	0.437732099769705	0.520814626988957	C	54.3337755427008
	TMEM252	lman	0.570068747878503	0.757505964047834	C	57.0593848498875
	TMEM252	hvc	0.526738715489987	0.906235171979941	C	63.2415691523869
	TMEM252	ra	1.10646052878128	1.38027678053484	C	55.5055323038698
	LOC116806731	ra	0.0563569082323199	0.259876876595033	C	82.1787200051734
	LOC116806731	lai	0.116002009364203	0.457641707825656	C	79.7780388962562
	LOC116806731	an	0.278343866447435	0.526411097747179	C	65.4125940402248
	LOC116806731	hvc	0.371984244130565	0.444831159818798	C	54.4592031036641
	LOC116806731	pln	0.339852905469708	0.546355449604142	C	61.650902575683
	LOC116806731	lman	0.316398389656292	0.603726829080377	C	65.6135509370445
	LOC116806731	ax	0.532656850066076	0.515214578756241	C	49.1677284621913
	LOC116806731	mst	0.427080279915498	0.630739326894001	C	59.6263599987885
	LOC116806829	an	0.0458025719803861	0.0570193419557399	C	55.4544646884913
	LOC116806829	mst	0.0812171227588026	0.123508681747145	C	60.3288295997669
	LOC116806829	lman	0.0759098401509304	0.13018218934702	C	63.1670179890749
	LOC116806829	pln	0.11404028887496	0.223027394526586	C	66.1669467318514
	LOC116806829	ax	0.119715640501607	0.253333049713112	C	67.9088430969423
	LOC116806829	ra	0.245666102764164	0.15145343887702	C	38.137996999872
	LOC116806829	hvc	0.176508861068116	0.254134912346319	C	59.0127915542271
	LOC116806829	lai	0.484513588974762	0.225361959592394	C	31.7466857461529
	FYB1	an	0.185144426729453	0.25926397760668	C	58.3391256954229
	FYB1	mst	0.25792092634902	0.343697107371715	C	57.1287907122904
	FYB1	ax	0.300323554403253	0.333233449914912	C	52.5972323948243
	FYB1	pln	0.230912985720302	0.439645271791609	C	65.5640679786572
	FYB1	lman	0.378548873136442	0.326236373102395	C	46.288763115203
	FYB1	lai	0.373392257370055	0.331980045091386	C	47.0645138649364
	FYB1	hvc	0.61514961974838	0.198140486849263	C	24.3628300949305
	FYB1	ra	0.822834339149562	0.344002004558121	C	29.4815983760873
	LOC105760877	mst	0.056747987984604	0.0115885640886822	C	16.9580754912163
	LOC105760877	ax	0.0371707841489975	0.0735093883094248	C	66.4160406300768
	LOC105760877	an	0.0680371826925425	0.0725010557978191	C	51.5881347145185
	LOC105760877	lman	0.152914114640043	0.153822768649311	C	50.148116196449
	LOC105760877	lai	0.0910364340991485	0.367182118020937	C	80.1325298423774
	LOC105760877	pln	0.248937086873836	0.412444380334245	C	62.361042875198
	LOC105760877	ra	1.01093998812199	0.108107226156529	C	9.66064923598684
	LOC105760877	hvc	1.26996995458504	0.129842560839989	C	9.27571081192717
	DMRT2	ax	0	0	C	NA
	DMRT2	mst	0	0.00666250550398008	C	100
	DMRT2	lman	0.0210308032743786	0	C	0
	DMRT2	an	0.0818585321092023	0.00993158265561858	C	10.8198825996293
	DMRT2	pln	0.125407789646925	0.233839587491085	C	65.0915225474985
	DMRT2	lai	0.0927254178256096	0.318242899656204	C	77.4373318133671
	DMRT2	hvc	0.225483206687176	0.23328019511692	C	50.8497831778955
	DMRT2	ra	4.12604268389077	5.46454519304061	C	56.9782088769
	CCL19	an	0.0334663773907938	0.0499564125857362	C	59.8834114751986
	CCL19	ax	0.0523229330133795	0.0628888988165739	C	54.5854517003033
	CCL19	lman	0.0473880683403701	0.0768958121499387	C	61.87110657197
	CCL19	mst	0.0509073169511746	0.101872826506181	C	66.6793630381791
	CCL19	hvc	0.101477480894467	0.0528720927392614	C	34.2547708390352
	CCL19	pln	0.0564372346282258	0.159449010128075	C	73.8578830291231
	CCL19	lai	0.195714531664143	0.248978566570083	C	55.9888533369912
	CCL19	ra	0.165755733300666	0.44069805689251	C	72.6680357215894
	LOC116806797	lman	0	0.0127549077149979	C	100
	LOC116806797	ax	0.00837097968720131	0.0346873993264426	C	80.5589994817297
	LOC116806797	an	0.0177343002993794	0.0658476090609731	C	78.7821306846195
	LOC116806797	mst	0.0285934205519438	0.0576631205325786	C	66.8507220525743
	LOC116806797	lai	0.0850868843554316	0.18116348311897	C	68.0425288563734
	LOC116806797	pln	0.0693180896435352	0.234917756293007	C	77.2156731136824
	LOC116806797	hvc	0.169247739357353	0.291540298142363	C	63.2699363734118
	LOC116806797	ra	0.465817537736965	0.507759458779989	C	52.154011505668
	PSTPIP2	an	0.0646632742691547	0.118694401143006	C	64.733805594011
	PSTPIP2	hvc	0.119903342180363	0.0950196782439495	C	44.2110287005815
	PSTPIP2	mst	0.102928200652178	0.158305935266827	C	60.5992531220765
	PSTPIP2	pln	0.0706837155302321	0.207840684492535	C	74.6220742152378
	PSTPIP2	lai	0.0643353461645832	0.219048584135043	C	77.2974613992542
	PSTPIP2	lman	0.206625053665573	0.186980693318352	C	47.5045638309718
	PSTPIP2	ax	0.146543694733687	0.261886593372496	C	64.1202675214947
	PSTPIP2	ra	0.281616709232299	0.280741481561007	C	49.9221823665396
	LOC115490935	lman	0.0146194628099274	0.0156647314349062	C	51.7257659499345
	LOC115490935	lai	0.044007488723903	0.0696451736132902	C	61.2789636257369
	LOC115490935	an	0.0411448729361031	0.0802730330496741	C	66.1130105958813
	LOC115490935	mst	0.0567103027642529	0.0704933717230237	C	55.4177165142149
	LOC115490935	ax	0.0874101883710044	0.0496907131750522	C	36.2438996496019
	LOC115490935	pln	0.0150680353538928	0.197315153887001	C	92.9052598712029
	LOC115490935	ra	0.206447389802495	0.0590423114182611	C	22.2390213807831
	LOC115490935	hvc	0.370952460709856	0.0417065576266223	C	10.1067844814711
	LOC115491116	pln	0.0770709119521215	0.132128352766166	C	63.159090422279
	LOC115491116	an	0.104635042705477	0.105900046615082	C	50.3004259084997
	LOC115491116	lman	0.0996686112503128	0.115572272252313	C	53.6943866665104
	LOC115491116	mst	0.12927036459512	0.141363795209231	C	52.2342764532855
	LOC115491116	lai	0.177297257031192	0.144786754786773	C	44.9531021330558
	LOC115491116	ax	0.166636250181422	0.184465597457046	C	52.5390563159302
	LOC115491116	ra	0.331294197164585	0.1499976400545	C	31.165631422546
	LOC115491116	hvc	0.372517306298149	0.115879531103772	C	23.7265113591246
	SLC45A2	lman	0.0244902276167059	0.0224683386831823	C	47.8471564478658
	SLC45A2	pln	0.0262860320648668	0.0613301424250477	C	69.9986535386881
	SLC45A2	lai	0.0120864209738765	0.112580874529984	C	90.3050588167269
	SLC45A2	an	0.0272241927556442	0.113330757345042	C	80.6309256727407
	SLC45A2	hvc	0.0849964647509346	0.0579530464346473	C	40.5409196253989
	SLC45A2	ax	0.0280075645882685	0.13994411553746	C	83.3240342893253
	SLC45A2	ra	0.125424115956455	0.0655901719517511	C	34.337835493893
	SLC45A2	mst	0.0472457411041993	0.146239693082238	C	75.5817582326767
	FOXE1	hvc	0.0323407428430826	0.0383476912299953	C	54.2488905474286
	FOXE1	ax	0.0248653322692076	0.07779770485134	C	75.779664262211
	FOXE1	pln	0.0331544635239427	0.0850939752579352	C	71.962028534601
	FOXE1	lai	0.0940483948629982	0.0627505629768503	C	40.0197576829194
	FOXE1	mst	0.101234997447695	0.0883274248741701	C	46.5954295119714
	FOXE1	lman	0.128758963019911	0.0675844786056376	C	34.4215615485287
	FOXE1	an	0.112901942758028	0.145300672247901	C	56.2738964686955
	FOXE1	ra	0.145747658371931	0.204511175506262	C	58.3885845909551
	MCIDAS	ax	0	0.00739468985415518	C	100
	MCIDAS	an	0.0111262563576723	0.0113852994482785	C	50.575355814674
	MCIDAS	lman	0.0357214636653132	0.0132043024137167	C	26.9884428429547
	MCIDAS	mst	0.0200839059122891	0.0303919337221062	C	60.2108532363997
	MCIDAS	lai	0.0491824104739653	0.0394346270999941	C	44.5000512086427
	MCIDAS	hvc	0	0.104115786738586	C	100
	MCIDAS	pln	0.00635066411512237	0.139541554629941	C	95.6470165648658
	MCIDAS	ra	0.0477383317955771	0.177084738591831	C	78.7662664186038
	LOC116806780	ax	0	0	C	NA
	LOC116806780	lai	0	0.0174275270382481	C	100
	LOC116806780	an	0.0342227818917411	0.00516418699068074	C	13.1114100353772
	LOC116806780	mst	0	0.0404173156162437	C	100
	LOC116806780	lman	0.0448958614928969	0.0344372854201124	C	43.4084449692557
	LOC116806780	ra	0.0402659428750736	0.076282916828139	C	65.4514484503672
	LOC116806780	pln	0	0.123052944669043	C	100
	LOC116806780	hvc	0.316115158835766	0	C	0
	LOC116806818	pln	0	0	C	NA
	LOC116806818	lman	0.0246057921480102	0	C	0
	LOC116806818	mst	0	0.0247888482681965	C	100
	LOC116806818	an	0.0626404977122935	0	C	0
	LOC116806818	hvc	0.0653957001102185	0	C	0
	LOC116806818	ax	0	0.0941621209127724	C	100
	LOC116806818	lai	0	0.100519539704028	C	100
	LOC116806818	ra	0.0882733231687716	0.0441927307169273	C	33.3615514470295
	LOC115491050	ax	0.00648757640545249	0.026365718282437	C	80.2528894983432
	LOC115491050	lman	0.00667855219950624	0.033329352588492	C	83.3069183830149
	LOC115491050	an	0.03087324467794	0.026101985022471	C	45.8128649234436
	LOC115491050	lai	0.0555814232518362	0.0185769133847377	C	25.0503371937496
	LOC115491050	mst	0.01379154145529	0.0709182970826173	C	83.7190795150455
	LOC115491050	pln	0.0327326504824382	0.0729361776665135	C	69.0233618978929
	LOC115491050	hvc	0.0828436540641887	0.0536199472717243	C	39.2924902661302
	LOC115491050	ra	0.506407515664076	0.0905855495101841	C	15.1736351382478
	LOC100218792	hvc	0	0	C	NA
	LOC100218792	lman	0	0	C	NA
	LOC100218792	mst	0	0	C	NA
	LOC100218792	pln	0	0	C	NA
	LOC100218792	lai	0.0156500527168739	0.0283876868754508	C	64.4621797990704
	LOC100218792	ax	0	0.0561550965671567	C	100
	LOC100218792	an	0.0726109203020774	0	C	0
	LOC100218792	ra	0.700468178921428	0.551094764533088	C	44.0325248854027
	LOC115491061	an	0.010302062196705	0.0189717643560249	C	64.8079413938309
	LOC115491061	ax	0	0.0353790793865619	C	100
	LOC115491061	mst	0.0120217339947918	0.0235721145804085	C	66.225248249306
	LOC115491061	lai	0	0.054418235986558	C	100
	LOC115491061	pln	0.0456162232679388	0.0308816378638486	C	40.3692827576538
	LOC115491061	lman	0.108619844956604	0	C	0
	LOC115491061	hvc	0	0.109062028174101	C	100
	LOC115491061	ra	0.0944432873142199	0.163674153095588	C	63.4107299513453
	LOC100220866	lman	0.00953800227149694	0.00453246023542711	C	32.212588841317
	LOC100220866	ax	0.0108313367171751	0.00961857160038977	C	47.0347908216692
	LOC100220866	mst	0.0050402989646343	0.0154337104573853	C	75.3819642223398
	LOC100220866	pln	0	0.0359878247962502	C	100
	LOC100220866	an	0.0132397999097921	0.0363176068125414	C	73.2839129699144
	LOC100220866	lai	0.0271653058661667	0.0345553518911384	C	55.9866876775929
	LOC100220866	hvc	0.00890481707089301	0.0975343036294803	C	91.6338870404988
	LOC100220866	ra	2.52339520739642	3.33342500262969	C	56.9152694310695
	LOC115491160	an	0	0.00815254567870788	C	100
	LOC115491160	mst	0.00903077288854346	0.00978800265576225	C	52.0118996728454
	LOC115491160	lman	0.0166755671843164	0.00774207342319141	C	31.7068858029261
	LOC115491160	pln	0.00428338533093807	0.020799431362732	C	82.9230290072684
	LOC115491160	hvc	0.00410078975544013	0.0234079473448655	C	85.092773468708
	LOC115491160	ax	0.0291478401116189	0.00941704152306233	C	24.41869681403
	LOC115491160	lai	0.0076689321565564	0.0356097017202217	C	82.2800965058389
	LOC115491160	ra	0.0122011558972237	0.0332952471237531	C	73.1821526822721
	CAPSL	an	0	0	C	NA
	CAPSL	mst	0	0	C	NA
	CAPSL	pln	0.0122410507393322	0	C	0
	CAPSL	ax	0	0.0253114691994884	C	100
	CAPSL	lai	0.00968381449626344	0.0259877669214098	C	72.8528590227691
	CAPSL	lman	0.0118766369891658	0.0540866457092787	C	81.995078923739
	CAPSL	ra	0.234387832324044	0	C	0
	CAPSL	hvc	0.47060724306979	0	C	0
	LOC115491141	an	0	0	C	NA
	LOC115491141	pln	0	0	C	NA
	LOC115491141	mst	0	0.0172452609155955	C	100
	LOC115491141	lai	0	0.0204009117352083	C	100
	LOC115491141	lman	0.00466169762988504	0.0187304694496801	C	80.0715444018977
	LOC115491141	ax	0	0.0285552322401012	C	100
	LOC115491141	ra	0.0895943398919685	0	C	0
	LOC115491141	hvc	0.578504474179846	0	C	0
	LOC115491067	lman	0	0	C	NA
	LOC115491067	mst	0	0.0033070982364898	C	100
	LOC115491067	pln	0	0.0048653289807917	C	100
	LOC115491067	lai	0	0.00488124717352893	C	100
	LOC115491067	an	0.00276177067576849	0.00263053447163612	C	48.7831159351623
	LOC115491067	ax	0.0107311125811517	0	C	0
	LOC115491067	ra	0.0357214055499621	0.00259454127500206	C	6.77143980508821
	LOC115491067	hvc	0.0423416949266908	0.00755290615074125	C	15.1377222938807
	LOC100226449	an	0	0	C	NA
	LOC100226449	ax	0	0	C	NA
	LOC100226449	lai	0	0	C	NA
	LOC100226449	lman	0	0	C	NA
	LOC100226449	mst	0	0	C	NA
	LOC100226449	pln	0	0	C	NA
	LOC100226449	ra	0	0	C	NA
	LOC100226449	hvc	0.027470881910099	0	C	0
	APC	mst	12.1903197905929	15.1374189539662	D	55.3921387183199
	APC	pln	14.0132007786277	15.7917996669194	D	52.9837256529171
	APC	hvc	15.7574687076726	14.1020198810277	D	47.2279350637114
	APC	ax	14.1621061322543	20.2039732551579	D	58.7904515595059
	APC	ra	15.9580374356094	18.9724925350822	D	54.3149289489768
	APC	lman	16.8725626659507	18.5514086426408	D	52.3696467599087
	APC	an	17.2060262343967	18.9603591825268	D	52.4253639504006
	APC	lai	16.3294010160643	20.7700537356353	D	55.9847951260895
	SIGMAR1	ax	10.278050035461	10.4209018866987	D	50.3450702522885
	SIGMAR1	hvc	9.63495924766962	12.2188667327876	D	55.9117966058407
	SIGMAR1	ra	9.27007249628758	13.2755704724521	D	58.8830865939781
	SIGMAR1	an	10.3252811961718	12.4002753667638	D	54.5653319091339
	SIGMAR1	mst	10.4848981005422	15.7757725348591	D	60.0737610774959
	SIGMAR1	lman	11.865986851234	14.6097169863505	D	55.1815999905949
	SIGMAR1	pln	11.5798304130483	15.0479973979729	D	56.5122979792762
	SIGMAR1	lai	13.4708668681257	15.1827465033301	D	52.9871967856413
	LOC115491017	ax	8.77285564422058	9.40755167479673	D	51.7455495342842
	LOC115491017	hvc	8.72813150842684	9.92717454615384	D	53.2136782806428
	LOC115491017	lman	9.06325658961108	9.76022800961779	D	51.8513347418024
	LOC115491017	an	9.5744348354597	10.5401232182971	D	52.400471291133
	LOC115491017	mst	9.61033456574983	10.9983425237547	D	53.367532889124
	LOC115491017	lai	10.3031052800136	11.2195021594916	D	52.1289169587231
	LOC115491017	ra	10.5672823879969	12.4358274743904	D	54.0615053737775
	LOC115491017	pln	13.0423325255329	11.5117310423572	D	46.883201269428
	LOC100220399	pln	6.53268131320084	8.23925153058534	D	55.7763944482809
	LOC100220399	ra	7.1860651718178	9.06960414288998	D	55.7934832906818
	LOC100220399	hvc	8.6679117261635	7.83705503809777	D	47.4830101146741
	LOC100220399	lai	8.02045644204406	10.0829330794798	D	55.6963825337338
	LOC100220399	mst	9.54567269123435	9.82055810677305	D	50.7097029318864
	LOC100220399	an	10.6627445202262	10.7730972169159	D	50.2574022938844
	LOC100220399	ax	10.0268783912131	11.6138302043001	D	53.6665893034021
	LOC100220399	lman	10.1735054269985	12.0352413459533	D	54.19144749136
	NCBP1	ra	6.50349474300613	7.19147134523613	D	52.5117864396198
	NCBP1	lai	6.45478194366656	7.50729229519149	D	53.7691761751119
	NCBP1	pln	7.89268634250444	8.06932652536168	D	50.553314247769
	NCBP1	hvc	9.74046889605809	7.24633084214809	D	42.6585993467026
	NCBP1	lman	8.51683943774787	9.47827031730344	D	52.6713670898442
	NCBP1	mst	10.2124433831059	9.90006493173133	D	49.2234224431764
	NCBP1	an	10.6439398256769	10.5212609893663	D	49.7101874029389
	NCBP1	ax	10.4074016319993	13.4086891591185	D	56.3009659172078
	LOC116806851	an	8.14481681769055	6.89382550270058	D	45.8407438373153
	LOC116806851	hvc	6.91658378555758	8.57527598631805	D	55.3534314962356
	LOC116806851	ax	7.33121732895037	8.19736652298216	D	52.7888866180286
	LOC116806851	pln	8.02787367030577	7.86622073656357	D	49.4914685618316
	LOC116806851	mst	7.80498092805225	8.4463590751261	D	51.973308499325
	LOC116806851	lman	7.80853705659622	8.98011525840841	D	53.4891966902105
	LOC116806851	ra	8.93070397990059	8.44802447676448	D	48.6112922348154
	LOC116806851	lai	9.36847888466283	8.7368843651328	D	48.2557805915958
	SERINC5	lai	1.87740875437801	2.40585991449979	D	56.1687837137267
	SERINC5	lman	1.71942296842747	2.95370092644812	D	63.20613347502
	SERINC5	ra	2.77193442948892	2.89859229573748	D	51.1168086527579
	SERINC5	hvc	3.79924033847792	3.54249469153981	D	48.2514647703277
	SERINC5	pln	2.92660671315995	4.70567712838124	D	61.6549020722874
	SERINC5	mst	3.67036527237357	5.23785398825172	D	58.7979913269901
	SERINC5	ax	4.49268304259462	5.84010862910649	D	56.5201430035705
	SERINC5	an	4.95475363636144	6.36700044208248	D	56.2368728199541
	FAM214B	ax	1.09187177488139	1.38970446631077	D	56.0008773151033
	FAM214B	an	1.40992012603424	1.40246826729203	D	49.8675172540199
	FAM214B	mst	1.22151652923362	1.92968599588852	D	61.2364956077751
	FAM214B	lman	1.25676840734243	1.91680134349167	D	60.398903883801
	FAM214B	lai	1.32294682984723	2.01190491472356	D	60.3296658689247
	FAM214B	hvc	1.82444541704542	2.24542719369665	D	55.1719281770649
	FAM214B	ra	1.94768183758079	2.32720193808052	D	54.4389522664978
	FAM214B	pln	2.36082724036755	2.65094707260454	D	52.8943824494058
	ZBTB5	lman	1.27033073280849	1.51887919970395	D	54.4555353112409
	ZBTB5	hvc	1.52910356585618	1.54274660304038	D	50.2220654725016
	ZBTB5	ra	1.45475356481946	1.68317422624827	D	53.6396736419337
	ZBTB5	an	1.72399646352039	1.59080690543246	D	47.9909885555293
	ZBTB5	pln	1.5104005467232	1.90950875797426	D	55.8350701099421
	ZBTB5	lai	1.4391585086338	2.08512410866196	D	59.1644977173229
	ZBTB5	ax	1.66869755722058	2.01799872663657	D	54.7373195745127
	ZBTB5	mst	1.72001340618976	2.48531091106296	D	59.0991496391076
	ITGA1	pln	1.09149931384231	1.96414438202303	D	64.2792346725752
	ITGA1	an	1.86352043739355	1.62968412460407	D	46.6529828322485
	ITGA1	hvc	1.70371890953429	1.84709676194901	D	52.0189424864573
	ITGA1	lai	1.95584043053134	1.74174697517524	D	47.1049574781426
	ITGA1	mst	2.21159983109647	2.13715812456267	D	49.14410381892
	ITGA1	ra	1.95249260324388	2.88763396835045	D	59.6602986644473
	ITGA1	lman	2.47378480489565	2.55238908123527	D	50.7819494323158
	ITGA1	ax	2.13668809092765	3.00902871421754	D	58.4763761427527
	ATP5ME	an	498.451558094144	919.159252178071	E	64.8386175893771
	ATP5ME	pln	605.385597296067	1003.59962551028	E	62.3746950117932
	ATP5ME	mst	710.819706029361	1140.70316359823	E	61.608915682887
	ATP5ME	lman	832.562458938149	1248.72010129191	E	59.9976247892973
	ATP5ME	hvc	641.773973784776	1447.40799857112	E	69.2810878958011
	ATP5ME	ax	702.24045719858	1450.01847393906	E	67.3719343412185
	ATP5ME	lai	800.681192557262	1448.64482410843	E	64.4035063559102
	ATP5ME	ra	738.062189871502	1549.48395004143	E	67.7356370219666
	HINT1	mst	406.450415086357	728.129781721187	E	64.1761405469602
	HINT1	ax	401.922169823575	848.434050575727	E	67.8553868676543
	HINT1	an	432.607940734894	835.672333209074	E	65.890194019212
	HINT1	pln	511.21343939093	874.914065259866	E	63.1193062921207
	HINT1	lman	535.140465173536	882.845324726725	E	62.2605198877785
	HINT1	hvc	506.62460027378	964.435671620279	E	65.5605817142029
	HINT1	ra	520.310142743719	981.274597027786	E	65.3492654152243
	HINT1	lai	581.544102782357	978.617766594	E	62.725399575698
	SERF1A	mst	345.405977216498	585.314524027338	E	62.8883239646178
	SERF1A	ax	349.523308233762	651.629834247099	E	65.0879277702068
	SERF1A	pln	394.797524625933	681.694634058814	E	63.325555003736
	SERF1A	hvc	408.218730771758	705.453087195331	E	63.3447911506887
	SERF1A	ra	335.495460705367	781.896035483449	E	69.9751195664483
	SERF1A	an	374.138936768718	797.945911145693	E	68.079193461595
	SERF1A	lman	479.326563896238	852.937151244141	E	64.0216453807922
	SERF1A	lai	489.963292262913	882.12753767051	E	64.2907538208176
	ATP5F1A	ax	251.200993154984	455.165459207912	E	64.4375816101287
	ATP5F1A	mst	259.250241186927	475.042535901422	E	64.6938865155507
	ATP5F1A	an	248.698178833386	493.830195863827	E	66.5065757339173
	ATP5F1A	pln	281.275740002342	484.748422326878	E	63.2810877470134
	ATP5F1A	hvc	225.354401917108	595.131387625973	E	72.5340274275067
	ATP5F1A	ra	253.119107683335	568.402779706527	E	69.1890001266376
	ATP5F1A	lman	318.284269649715	643.989850136548	E	66.9237420912441
	ATP5F1A	lai	337.080664984234	625.468307052937	E	64.980414007318
	RPL17	lman	247.641957843679	486.321427879106	E	66.259630567292
	RPL17	an	230.117709721468	510.416312067504	E	68.9254371911836
	RPL17	lai	246.398963311828	522.858265742546	E	67.9692365563182
	RPL17	ax	269.033941902388	537.395340487973	E	66.6388674398161
	RPL17	mst	274.234299045815	543.846137241884	E	66.478320849446
	RPL17	pln	264.38724458543	557.413316355719	E	67.8282959210144
	RPL17	hvc	288.558505477179	565.11840061177	E	66.1981595825069
	RPL17	ra	276.266662887553	646.266655053374	E	70.0534758458183
	LOC116806757	lman	242.214314909701	479.563774782571	E	66.441996734347
	LOC116806757	an	224.389907639127	505.279793442046	E	69.2477421898372
	LOC116806757	lai	240.065662870637	514.259317594756	E	68.1747696168667
	LOC116806757	ax	262.447932463159	526.941050688825	E	66.7530282199759
	LOC116806757	mst	268.836046140304	534.177589065256	E	66.521608805374
	LOC116806757	pln	258.34452222601	550.163534769473	E	68.0467597087343
	LOC116806757	hvc	282.104374837891	556.230467380924	E	66.3494393133838
	LOC116806757	ra	269.664650133571	636.134108192308	E	70.2290770819809
	DCTN3	ax	168.908563994091	312.71079228783	E	64.9290333141804
	DCTN3	mst	180.949806580247	313.97155602974	E	63.4386752622676
	DCTN3	an	196.522178255305	397.967733495447	E	66.942722766051
	DCTN3	lman	223.567392942973	393.419496033184	E	63.7646444458542
	DCTN3	pln	216.040963488134	408.455090560627	E	65.4055518705864
	DCTN3	ra	206.891025997305	440.909587931656	E	68.0625455504751
	DCTN3	hvc	230.818418290697	420.177162616309	E	64.5437810854096
	DCTN3	lai	236.322584664421	416.487216744427	E	63.7991672069864
	RPL37	lman	203.502444634307	299.053932978022	E	59.5065442008402
	RPL37	an	181.278574638652	341.433730457951	E	65.3196274755479
	RPL37	lai	179.722300359208	373.411500586789	E	67.5083496882964
	RPL37	mst	213.377778706724	347.570273043105	E	61.9612229615362
	RPL37	pln	221.556111079978	415.55891310806	E	65.2251002301607
	RPL37	ax	226.566737250533	432.564999816583	E	65.6264864048774
	RPL37	ra	259.543710726493	455.414374708049	E	63.6980522335451
	RPL37	hvc	321.874421718835	405.965255918634	E	55.7767415533565
	NDUFS4	pln	162.301181751372	286.333892241231	E	63.8233408041459
	NDUFS4	an	153.856879180795	298.692396640708	E	66.0021819941039
	NDUFS4	mst	181.071669974597	287.863708720715	E	61.3866476702226
	NDUFS4	hvc	184.253248740777	359.833265133745	E	66.1353031104039
	NDUFS4	ra	159.254912026502	385.213860005872	E	70.7504047602142
	NDUFS4	ax	193.216987196575	370.397446857311	E	65.7182329758961
	NDUFS4	lai	197.579656664405	375.43736459211	E	65.5194087897858
	NDUFS4	lman	221.107870962943	390.173868795327	E	63.8288114003897
	RPS6	lai	159.807085917514	281.570256254799	E	63.7935456471335
	RPS6	mst	176.943842840043	294.961336689147	E	62.5043651742547
	RPS6	ax	182.243748006482	309.435693720792	E	62.934438062682
	RPS6	hvc	212.518982864939	300.439940858586	E	58.5699803558768
	RPS6	lman	198.655854841056	325.914893708551	E	62.1298260739238
	RPS6	an	172.656133552842	352.066899607499	E	67.095758592308
	RPS6	ra	184.245269897027	349.18133264946	E	65.4600522325899
	RPS6	pln	194.054340548125	347.926198665993	E	64.1953305501508
	TOMM5	ax	90.0792514621055	151.101125485525	E	62.6506714177393
	TOMM5	mst	101.337478465098	185.396871635567	E	64.6580612230376
	TOMM5	an	101.842710509201	197.171062038431	E	65.9404616578397
	TOMM5	lman	146.61639300605	238.771059972856	E	61.9561062840116
	TOMM5	pln	145.554317182519	245.010297639921	E	62.7323337397855
	TOMM5	ra	122.210827423912	307.70964628386	E	71.573620030252
	TOMM5	hvc	128.061631667229	355.284343084886	E	73.505182962803
	TOMM5	lai	187.467712796693	319.082164422822	E	62.9912628099497
	TXN	an	118.176830440143	240.374878511941	E	67.0405055980543
	TXN	mst	143.723497920076	229.845333074959	E	61.5269032115835
	TXN	lman	152.953753602527	256.26943327471	E	62.6233902409808
	TXN	ax	148.317414975536	261.646111420239	E	63.8218023248361
	TXN	pln	152.268400473857	285.612743250947	E	65.226088710147
	TXN	lai	167.272313068729	310.768121784918	E	65.0087522157117
	TXN	ra	157.684780525217	332.076833522684	E	67.8037690169416
	TXN	hvc	196.44759703021	341.305413837834	E	63.4688057416725
	MRPL17	an	118.049734527713	193.791231466693	E	62.144250627472
	MRPL17	ax	129.359915855973	206.542979213478	E	61.4888952269295
	MRPL17	mst	134.789145927913	226.707468169403	E	62.7135799696239
	MRPL17	lman	154.469580458461	256.116072036262	E	62.3782322835924
	MRPL17	pln	174.297892654827	257.473816565815	E	59.6319330487311
	MRPL17	hvc	142.474336956734	292.883228046303	E	67.2741791093627
	MRPL17	lai	174.304666897524	306.169077798914	E	63.7223326307561
	MRPL17	ra	183.292887720763	331.390926814151	E	64.3872835040689
	CLTA	pln	121.33491778266	213.760509020799	E	63.7909359312666
	CLTA	mst	126.858670396822	210.624730424782	E	62.4103970482743
	CLTA	an	121.598677721774	248.48988442348	E	67.1433569800386
	CLTA	ax	124.049745258117	279.105554171976	E	69.2302828628383
	CLTA	lai	147.153382695488	277.84380816016	E	65.3754458001889
	CLTA	lman	166.789810677945	288.963548114525	E	63.4034928190417
	CLTA	ra	167.360791120778	313.124925458449	E	65.1684149297325
	CLTA	hvc	157.080814027175	427.159305419185	E	73.1136550197839
	TMEM167A	pln	130.968905408438	206.491696380066	E	61.1898678795933
	TMEM167A	an	135.380844319134	212.512571389712	E	61.085539936624
	TMEM167A	hvc	155.43001593386	198.459767428215	E	56.0795413596796
	TMEM167A	mst	148.802334624872	227.762811145957	E	60.4843049612907
	TMEM167A	lman	160.656104921178	235.029676314725	E	59.3980596372764
	TMEM167A	lai	162.748507568039	266.996269562438	E	62.1290318745105
	TMEM167A	ra	156.805805863101	279.921408483716	E	64.0952519760819
	TMEM167A	ax	168.208237747599	289.167009536041	E	63.2231436339
	LSM5	lman	128.361263617917	204.038930297173	E	61.3835172278189
	LSM5	mst	128.092594445847	212.160717904336	E	62.353755335667
	LSM5	lai	117.298370555522	225.508513643989	E	65.7829594556056
	LSM5	hvc	150.032285871122	210.223211663823	E	58.3539218977306
	LSM5	ra	122.760815259244	248.080972313411	E	66.8967146170945
	LSM5	pln	134.848737652222	244.309075586073	E	64.4346673221602
	LSM5	an	129.619920142342	265.616952307042	E	67.204497055385
	LSM5	ax	135.472171001044	259.807428587979	E	65.727507530898
	RPS23	an	107.126407655661	208.097196857246	E	66.0157405340264
	RPS23	lman	125.594363741523	200.264843112559	E	61.4574757748786
	RPS23	mst	120.077548071916	213.96944095025	E	64.0536954326661
	RPS23	ax	119.478403563751	240.013486158616	E	66.7646456068804
	RPS23	pln	123.449453470632	247.975097307843	E	66.7632488988969
	RPS23	lai	130.121052013875	242.930152125568	E	65.119787694014
	RPS23	hvc	161.436651121325	265.223577449121	E	62.1627139557325
	RPS23	ra	142.66963838086	298.082712688063	E	67.6304305502049
	REEP5	mst	67.1987997832206	95.9327191007649	E	58.8069796425972
	REEP5	ax	68.672087516248	115.370868047897	E	62.6869241988926
	REEP5	pln	97.0912995000684	154.946496952972	E	61.4774843827209
	REEP5	ra	103.916878505741	195.661773087691	E	65.3123218383497
	REEP5	hvc	95.9870255327753	209.085622716427	E	68.5363384480252
	REEP5	an	121.102705191218	213.3418364044	E	63.7898993317567
	REEP5	lai	143.645299252152	222.357259945578	E	60.7529249065854
	REEP5	lman	138.927811410431	241.550916923532	E	63.4860503190897
	SRP19	mst	95.3587273217711	149.765273492912	E	61.0977599072954
	SRP19	ax	98.2790075539641	184.358916798837	E	65.2279474599849
	SRP19	ra	90.9315124233921	195.654766734516	E	68.2708074194686
	SRP19	an	101.174316588006	189.970773353779	E	65.2495198843175
	SRP19	lman	112.716604241514	184.022762912052	E	62.0149475538977
	SRP19	pln	103.547876027998	198.614669869254	E	65.7310684484342
	SRP19	hvc	119.056074920146	209.261657319154	E	63.7375434740851
	SRP19	lai	116.655563940491	212.351144522038	E	64.543104763538
	CZH18orf32	an	82.1735998394586	195.992620201686	E	70.4588142200358
	CZH18orf32	pln	92.2011554056614	188.016080882032	E	67.0965438717695
	CZH18orf32	lman	95.8015876216062	189.403562848273	E	66.4095871116731
	CZH18orf32	ax	99.3007200139325	190.349900637288	E	65.7170698303097
	CZH18orf32	mst	96.5334249253203	201.218690859578	E	67.579264828782
	CZH18orf32	hvc	94.835907734097	205.66655510707	E	68.4408883583016
	CZH18orf32	lai	99.5654589231274	209.003043643746	E	67.7331101214553
	CZH18orf32	ra	96.8473973920895	218.784421311755	E	69.3163389579044
	INIP	mst	40.3125480986121	85.4769278918035	E	67.9523682079066
	INIP	ax	43.3235939696841	89.5205521007152	E	67.387652936754
	INIP	hvc	77.2527519739959	129.577198572818	E	62.6491464269289
	INIP	pln	73.0426469853387	143.418683066024	E	66.2560296714397
	INIP	an	68.8452182120604	158.329523294141	E	69.6950383851626
	INIP	ra	73.7400389293672	160.959163447917	E	68.5810440843218
	INIP	lman	89.939934810947	168.500470573801	E	65.1989654338102
	INIP	lai	99.3599094628122	206.991913931309	E	67.5667314912678
	EXOSC5	an	93.2212670804036	165.268954997305	E	63.9362501486115
	EXOSC5	ax	102.572885352084	168.624168289469	E	62.1777287124747
	EXOSC5	mst	116.156419968602	169.635567406069	E	59.3563062996858
	EXOSC5	lman	114.341095661312	178.455822458768	E	60.94866831405
	EXOSC5	hvc	101.635647992981	202.7021322982	E	66.6043276336775
	EXOSC5	lai	114.294036082545	192.155000136988	E	62.7037377919285
	EXOSC5	pln	121.523421690843	189.203460044649	E	60.8905991615202
	EXOSC5	ra	107.116685858528	205.560856571731	E	65.7421236504635
	TBCA	mst	76.4220007243862	130.59006006628	E	63.0833100098138
	TBCA	an	74.6226161261221	156.457565995587	E	67.7070463416812
	TBCA	pln	86.6617701206052	150.526387930886	E	63.4628596838331
	TBCA	ax	83.3938481237614	161.847810058554	E	65.9952355803411
	TBCA	lai	99.0085245936029	179.503515129025	E	64.4508996120217
	TBCA	ra	88.521705696201	203.096235330111	E	69.6446297560911
	TBCA	lman	115.753226803018	198.095391955321	E	63.1181340670016
	TBCA	hvc	107.074735703106	213.602602460791	E	66.6098214746998
	DNAJA1	hvc	78.9812334258946	120.153603139588	E	60.3378119127225
	DNAJA1	mst	75.2877813290226	131.123488569897	E	63.5253533560007
	DNAJA1	ax	79.2487198764207	132.654427899477	E	62.6014428250817
	DNAJA1	pln	74.3598982804968	141.639984506293	E	65.5741024850942
	DNAJA1	lman	79.887377189943	150.145647218356	E	65.2713442361449
	DNAJA1	lai	80.5948578226065	164.402792074639	E	67.1038241156971
	DNAJA1	an	79.4003604321679	169.568591821557	E	68.1083284829625
	DNAJA1	ra	100.601106095243	192.254641091663	E	65.6482390864478
	BTF3	lman	58.8715177853445	109.540309133489	E	65.0431214586148
	BTF3	mst	59.7584101020796	116.248771240414	E	66.0477432532736
	BTF3	ax	57.5025417705444	119.767325886158	E	67.5621454843624
	BTF3	lai	61.0573062809873	117.477310753177	E	65.8008585140084
	BTF3	ra	68.3229719437438	126.003709606777	E	64.8411780623232
	BTF3	an	62.2535802444393	132.366294879525	E	68.0127324073215
	BTF3	pln	65.7487299553206	136.480904808824	E	67.48808351852
	BTF3	hvc	71.9377639734153	130.506380852324	E	64.4653768399486
	MRPS36	mst	47.4305039044193	84.9184207946276	E	64.1625317226617
	MRPS36	an	43.6468089061029	89.6104264324496	E	67.246199581423
	MRPS36	pln	47.8269642410932	89.1422384810922	E	65.0819576294821
	MRPS36	ax	53.1211411829803	100.102828280751	E	65.3310501164413
	MRPS36	ra	47.32987778386	117.453550132724	E	71.277525669742
	MRPS36	hvc	52.129137254349	113.487733712773	E	68.5242590625338
	MRPS36	lai	58.0682770274034	116.927203960771	E	66.8172705377876
[truncated: 6,497 more rows]
