# Supplementary material for: Sex chromosome gene expression associated with vocal learning following hormonal manipulation in female zebra finches
Source: eLife. 2025 Jun 30;12:RP89425. doi: 10.7554/eLife.89425 (PMC12208666; doi:10.7554/eLife.89425)
Supplement: Supplementary file 6. [file elife-89425-supp6.csv]

Module G: Core VL Genes
Z Chromosome	Other
GHR	CENPE
LRRC2	EDA2R
RGS7BP	FAM102B
THBS4	FBXL13
	LOC115494282
	LOC115494463
	LOC115494624
	PFKP
	PHETA1
	SDC1
	SIX2
